# Supplementary material for: Differential network analysis from cross-platform gene expression data
Source: Sci Rep. 2016 Sep 28;6:34112. doi: 10.1038/srep34112 (PMC5039701; doi:10.1038/srep34112)
Supplement: Supplementary Information 2 [file srep34112-s1.xls]

## Sheet: Sheet1
bcr_patient_barcode	days_to_drug_therapy_start	days_to_drug_therapy_end	drug_name	progression_free_status	days_to_new_tumor_event_after_initial_treatment	platinum_free_interval = days_to_new_tumor_event_after_initial_treatmen - days_to_drug_therapy_end	platinum_status	days_to_last_followup	followup_interva = days_to_last_followup - days_to_drug_therapy_end
TCGA-04-1331	36	169	Carboplatin	Recurrence	459	290	Sensitive	1224	1055
TCGA-04-1332	28	179	Topotecan/Carboplatin	Recurrence	393	214	Sensitive	[Not Available]	[Not Available]
TCGA-04-1336	50	144	Carboplatin	DiseaseFree			Sensitive	1495	1351
TCGA-04-1338	0	201	Carboplatin	Recurrence	380	179	Resistant	1418	1217
TCGA-04-1342	32	142	Carboplatin	DiseaseFree			no cis-platinum status	[Not Available]	[Not Available]
TCGA-04-1343	50	170	Carboplatin	DiseaseFree			no cis-platinum status	[Not Available]	[Not Available]
TCGA-04-1347	19	173	Carboplatin	DiseaseFree			Sensitive	1919	1746
TCGA-04-1348	2	184	Carboplatin	Recurrence	575	391	Sensitive	[Not Available]	[Not Available]
TCGA-04-1349	1	373	Cisplatin	Recurrence	428	55	Resistant	[Not Available]	[Not Available]
TCGA-04-1361	53	844	Carboplatin	Recurrence	927	83	Resistant	989	145
TCGA-04-1362	7	172	Carboplatin	Recurrence	223	51	Resistant	[Not Available]	[Not Available]
TCGA-04-1364	35	188	Carboplatin	Recurrence	288	100	Resistant	[Not Available]	[Not Available]
TCGA-04-1365	21	189	Carboplatin	Recurrence	1328	1139	Sensitive	2329	2140
TCGA-04-1367	24	199	Carboplatin	Progression of Disease	2997	2798	Sensitive	3145	2946
TCGA-04-1369	56	238	Carboplatin	Progression of Disease	315	77	Resistant	[Not Available]	[Not Available]
TCGA-04-1370	8	200	Carboplatin	DiseaseFree			Sensitive	1824	1624
TCGA-04-1371	7	199	Carboplatin	DiseaseFree			Sensitive	2506	2307
TCGA-04-1514	126	185	Carboplatin	Recurrence	1221	1036	Sensitive	[Not Available]	[Not Available]
TCGA-04-1516	37	157	Carboplatin	DiseaseFree			Sensitive	1265	1108
TCGA-04-1517	35	144	Carboplatin	Recurrence	349	205	Sensitive	[Not Available]	[Not Available]
TCGA-04-1525	16	184	Carboplatin	Recurrence	213	29	Resistant	1167	983
TCGA-04-1530	43	153	Cisplatin	Recurrence	350	197	Sensitive	[Not Available]	[Not Available]
TCGA-04-1536	36	232	Carboplatin	Recurrence	498	266	Sensitive	[Not Available]	[Not Available]
TCGA-04-1542	2	167	Carbplatin	Recurrence	1020	853	Sensitive	[Not Available]	[Not Available]
TCGA-04-1638	17	193	Carboplatin	Recurrence	298	105	Resistant	[Not Available]	[Not Available]
TCGA-04-1644	17	221	Carboplatin	Progression of Disease	634	413	Sensitive	[Not Available]	[Not Available]
TCGA-04-1646	18	239	Carboplatin	Recurrence	508	269	Sensitive	[Not Available]	[Not Available]
TCGA-04-1648	3	149	Carboplatin	Recurrence	412	263	Sensitive	[Not Available]	[Not Available]
TCGA-04-1651	24	150	Carboplatin	Recurrence	990	840	Sensitive	[Not Available]	[Not Available]
TCGA-04-1652	60	199	Carboplatin	Recurrence	880	681	Sensitive	[Not Available]	[Not Available]
TCGA-04-1654	31	52	Cisplatin	Recurrence	808	756	Sensitive	[Not Available]	[Not Available]
TCGA-04-1655	34	139	Cisplatin	Recurrence	819	680	Sensitive	[Not Available]	[Not Available]
TCGA-09-0364	31	188	Carboplatinum	Recurrence	395	207	Sensitive	[Not Available]	[Not Available]
TCGA-09-0365	46	70	carboplatin	Recurrence	251	181	Sensitive	[Not Available]	[Not Available]
TCGA-09-0366	5	113	Carbo	Recurrence	190	77	Resistant	[Not Available]	[Not Available]
TCGA-09-0367	9	92	Carbo	DiseaseFree			no cis-platinum status	[Not Available]	[Not Available]
TCGA-09-0369	99	99	Carbo	Recurrence	274	175	Resistant	[Not Available]	[Not Available]
TCGA-09-1659	16	137	Cisplatin	DiseaseFree			no cis-platinum status	[Not Available]	[Not Available]
TCGA-09-1661	641	709	Carboplatin	DiseaseFree			no cis-platinum status	[Not Available]	[Not Available]
TCGA-09-1662	32	141	Cisplatin	Recurrence	1046	905	Sensitive	[Not Available]	[Not Available]
TCGA-09-1664	15	139	Carboplatin	DiseaseFree			no cis-platinum status	[Not Available]	[Not Available]
TCGA-09-1665	33	208	Carboplatin	Recurrence	468	260	Sensitive	[Not Available]	[Not Available]
TCGA-09-1666	101	173	Carboplatin	Recurrence	480	307	Sensitive	1752	1579
TCGA-09-1667	7	118	Carboplatin	Recurrence	460	342	Sensitive	1882	1764
TCGA-09-1668	31	135	Carboplatin	DiseaseFree			Sensitive	1684	1549
TCGA-09-1669	27	132	Carboplatin	DiseaseFree			Sensitive	928	796
TCGA-09-1670	74	179	Carboplatin	Recurrence	547	368	Sensitive	547	368
TCGA-09-1674	41	145	Carboplatin	DiseaseFree			Tooearly	260	115
TCGA-09-1675	75	187	Carboplatin	DiseaseFree			Sensitive	2967	2780
TCGA-09-2044	32	151	Carboplatin	DiseaseFree			Tooearly	186	35
TCGA-09-2045	121	239	Cisplatinum	Recurrence	631	392	Sensitive	[Not Available]	[Not Available]
TCGA-09-2049	42	172	Carboplatin	Recurrence	953	781	Sensitive	3419	3247
TCGA-09-2050	47	110	Carboplatin	DiseaseFree			Sensitive	2163	2053
TCGA-09-2051	8	155	Carboplatin	Recurrence	583	428	Sensitive	1919	1764
TCGA-09-2053	34	138	Carboplatin	DiseaseFree			Sensitive	1209	1071
TCGA-09-2054	37	161	Carboplatin	DiseaseFree			no cis-platinum status	[Not Available]	[Not Available]
TCGA-09-2055	5	189	Carboplatin	DiseaseFree			Sensitive	819	630
TCGA-09-2056	25	147	Carboplatin	DiseaseFree			Sensitive	379	232
TCGA-10-0925	156	293	Carboplatin	Recurrence	558	265	Sensitive	1652	1359
TCGA-10-0926	8	143	Carboplatin	Recurrence	287	144	Resistant	788	645
TCGA-10-0927	9	121	Carboplatin	Recurrence	1001	880	Sensitive	2478	2357
TCGA-10-0930	8	124	Carboplatin	Recurrence	680	556	Sensitive	1011	887
TCGA-10-0931	19	124	Carboplatin	Recurrence	300	176	Resistant	982	858
TCGA-10-0933	20	132	Carboplatin	Recurrence	356	224	Sensitive	356	224
TCGA-10-0934	40	56	Carboplatin	Recurrence	111	55	Resistant	119	63
TCGA-10-0935	34	34	Carboplatin	DiseaseFree			Sensitive	1078	1044
TCGA-10-0936	89	194	Carboplatin	DiseaseFree			Sensitive	1089	895
TCGA-10-0937	33	146	Carboplatin	Recurrence	235	89	Resistant	460	314
TCGA-10-0938	41	188	Carboplatin	Progression of Disease	362	174	Resistant	604	416
TCGA-13-0717	9	182	Carboplatin	Recurrence	294	112	Resistant	748	566
TCGA-13-0720	7	180	Carboplatin	Recurrence	292	112	Resistant	1355	1175
TCGA-13-0723	28	200	Carboplatin	Progression of Disease	210	10	Resistant	1204	1004
TCGA-13-0724	75	75	Carboplatin	Progression of Disease	83	8	Resistant	83	8
TCGA-13-0725	190	215	Carboplatin	Recurrence	190	-25	Resistant	377	162
TCGA-13-0726	29	169	Carboplatin	Recurrence	392	223	Sensitive	946	777
TCGA-13-0727	9	120	Carboplatin	Recurrence	253	133	Resistant	462	342
TCGA-13-0751	195	266	Cisplatin	Recurrence	653	387	Sensitive	1678	1412
TCGA-13-0755	19	41	Carboplatin	Progression of Disease	34	-7	Resistant	76	35
TCGA-13-0757	211	267	Cisplatin	Recurrence	293	26	Resistant	340	73
TCGA-13-0758	14	161	Carboplatin	Progression of Disease	212	51	Resistant	346	185
TCGA-13-0761	53	221	Carboplatin	Recurrence	424	203	Sensitive	1036	815
TCGA-13-0762	28	141	Cisplatin	DiseaseFree			Sensitive	3400	3259
TCGA-13-0764	55	160	Carboplatin	Recurrence	272	112	Resistant	944	784
TCGA-13-0765	50	163	Cisplatin	Recurrence	668	505	Sensitive	869	706
TCGA-13-0766	#N/A	182	Cisplatin	Recurrence	628	446	Sensitive	651	469
TCGA-13-0768	78	148	Cisplatin	DiseaseFree			Tooearly	257	109
TCGA-13-0791	36	141	Carboplatin	Recurrence	281	140	Resistant	1184	1043
TCGA-13-0792	34	160	Cisplatin	Recurrence	816	656	Sensitive	3602	3442
TCGA-13-0793	47	159	Carboplatin	Recurrence	351	192	Sensitive	3263	3104
TCGA-13-0794	26	132	Carboplatin	Recurrence	845	713	Sensitive	923	791
TCGA-13-0795	101	205	Carboplatin	Recurrence	325	120	Resistant	596	391
TCGA-13-0797	42	146	Carboplatin	DiseaseFree			Sensitive	2121	1975
TCGA-13-0799	36	146	Cisplatin	DiseaseFree			Sensitive	2535	2389
TCGA-13-0800	30	142	Cisplatin	DiseaseFree			Sensitive	2661	2519
TCGA-13-0801	32	144	Cisplatin	DiseaseFree			Tooearly	252	108
TCGA-13-0802	62	188	Carboplatin	DiseaseFree			Tooearly	249	61
TCGA-13-0803	#N/A	147	Carboplatin	Recurrence	337	190	Sensitive	1334	1187
TCGA-13-0804	26	161	Carboplatin	Recurrence	329	168	Resistant	1073	912
TCGA-13-0805	17	151	Carboplatin	Progression of Disease	177	26	Resistant	1073	922
TCGA-13-0883	227	350	Cisplatin	Recurrence	819	469	Sensitive	2097	1747
TCGA-13-0884	240	307	Cisplatin	Recurrence	1251	944	Sensitive	3260	2953
TCGA-13-0885	#N/A	208	Cisplatin	DiseaseFree			Sensitive	3388	3180
TCGA-13-0886	221	263	Cisplatin	DiseaseFree			Sensitive	4665	4402
TCGA-13-0887	184	268	Cisplatin	Recurrence	514	246	Sensitive	2028	1760
TCGA-13-0888	54	232	Carboplatin	DiseaseFree			Sensitive	2141	1909
TCGA-13-0889	54	159	Carboplatin	DiseaseFree			Sensitive	1881	1722
TCGA-13-0890	15	235	Carboplatin	DiseaseFree			Sensitive	4424	4189
TCGA-13-0891	71	183	Carboplatin	Recurrence	762	579	Sensitive	2099	1916
TCGA-13-0893	80	284	Carboplatin	Recurrence	461	177	Resistant	1319	1035
TCGA-13-0894	307	330	Cisplatin	Recurrence	565	235	Sensitive	1509	1179
TCGA-13-0897	35	140	Carboplatin	Recurrence	554	414	Sensitive	1748	1608
TCGA-13-0899	16	126	Carboplatin	Recurrence	547	421	Sensitive	1708	1582
TCGA-13-0900	38	162	Carboplatin	DiseaseFree			Sensitive	4077	3915
TCGA-13-0901	44	165	Cisplatin	Recurrence	390	225	Sensitive	589	424
TCGA-13-0903	22	127	Carboplatin	DiseaseFree			Sensitive	3887	3760
TCGA-13-0904	105	251	Carboplatin	Progression of Disease	330	79	Resistant	1470	1219
TCGA-13-0905	153	223	Cisplatin	DiseaseFree			Sensitive	3746	3523
TCGA-13-0906	35	147	Cisplatin	DiseaseFree			Sensitive	3619	3472
TCGA-13-0908	198	244	Cisplatin	Recurrence	552	308	Sensitive	1364	1120
TCGA-13-0910	238	289	Cisplatin	DiseaseFree			Sensitive	3548	3259
TCGA-13-0911	49	189	Carboplatin	Progression of Disease	279	90	Resistant	843	654
TCGA-13-0912	35	147	Cisplatin	Recurrence	469	322	Sensitive	1036	889
TCGA-13-0913	35	161	Cisplatin	Recurrence	871	710	Sensitive	3325	3164
TCGA-13-0916	35	161	Cisplatin	DiseaseFree			Sensitive	1785	1624
TCGA-13-0919	42	160	Carboplatin	DiseaseFree			Sensitive	2571	2411
TCGA-13-0920	#N/A	151	Carboplatin	Recurrence	297	146	Resistant	420	269
TCGA-13-0921	35	140	Cisplatin	DiseaseFree			Tooearly	141	1
TCGA-13-0923	39	151	Cisplatin	DiseaseFree			Sensitive	2547	2396
TCGA-13-0924	38	143	Carboplatin	DiseaseFree			Sensitive	2614	2471
TCGA-13-1403	27	142	Cisplatin	DiseaseFree			Sensitive	331	189
TCGA-13-1404	232	274	Cisplatin	DiseaseFree			Sensitive	2469	2195
TCGA-13-1405	23	147	Carboplatin	DiseaseFree			Tooearly	224	77
TCGA-13-1407	42	184	Carboplatin	DiseaseFree			Sensitive	2534	2350
TCGA-13-1408	152	201	Cisplatin	DiseaseFree			Tooearly	180	-21
TCGA-13-1410	103	125	Cisplatin	DiseaseFree			Sensitive	2464	2339
TCGA-13-1411	8	128	Carboplatin	DiseaseFree			Tooearly	128	0
TCGA-13-1412	156	205	Cisplatin	DiseaseFree			Tooearly	162	-43
TCGA-13-1477	57	206	Carboplatin	Progression of Disease	235	29	Resistant	1662	1456
TCGA-13-1481	198	242	Cisplatin	DiseaseFree			Sensitive	2648	2406
TCGA-13-1482	33	152	Carboplatin	Recurrence	602	450	Sensitive	1877	1725
TCGA-13-1483	219	239	Cisplatin	Recurrence	297	58	Resistant	895	656
TCGA-13-1484	86	191	Carboplatin	Recurrence	497	306	Sensitive	2982	2791
TCGA-13-1485	45	149	Carboplatin	Progression of Disease	170	21	Resistant	629	480
TCGA-13-1487	208	208	Cisplatin	Recurrence	412	204	Sensitive	681	473
TCGA-13-1488	8	165	Carboplatin	Recurrence	351	186	Sensitive	2154	1989
TCGA-13-1489	272	272	Cisplatin	Recurrence	806	534	Sensitive	2521	2249
TCGA-13-1491	42	154	Carboplatin	Recurrence	508	354	Sensitive	1595	1441
TCGA-13-1492	48	247	Carboplatin	DiseaseFree			Sensitive	2237	1990
TCGA-13-1494	#N/A	182	Carboplatin	Recurrence	693	511	Sensitive	1162	980
TCGA-13-1495	21	140	Carboplatin	Recurrence	977	837	Sensitive	1498	1358
TCGA-13-1496	33	33	Carboplatin	DiseaseFree			Tooearly	129	96
TCGA-13-1497	185	185	Cisplatin	Recurrence	813	628	Sensitive	3871	3686
TCGA-13-1498	7	216	Carboplatin	Progression of Disease	534	318	Sensitive	1144	928
TCGA-13-1499	118	187	Cisplatin	Recurrence	583	396	Sensitive	3500	3313
TCGA-13-1500	197	225	Cisplatin	Recurrence	253	28	Resistant	425	200
TCGA-13-1501	78	183	Carboplatin	Progression of Disease	392	209	Sensitive	999	816
TCGA-13-1504	#N/A	283	Carboplatin	DiseaseFree			Sensitive	504	221
TCGA-13-1505	27	167	Cisplatin	DiseaseFree			Sensitive	1998	1831
TCGA-13-1506	99	197	Carboplatin	DiseaseFree			Tooearly	134	-63
TCGA-13-1507	54	166	Cisplatin	DiseaseFree			Tooearly	145	-21
TCGA-13-1509	21	127	Carboplatin	DiseaseFree			Sensitive	2438	2311
TCGA-13-1510	62	174	Carboplatin	DiseaseFree			Tooearly	78	-96
TCGA-13-1511	67	186	Carboplatin	DiseaseFree			Tooearly	119	-67
TCGA-13-1512	73	94	Carboplatin	DiseaseFree			Sensitive	442	348
TCGA-13-1817	210	318	Cisplatin	Recurrence	541	223	Sensitive	1024	706
TCGA-13-1819	37	149	Carboplatin	Recurrence	429	280	Sensitive	1946	1797
TCGA-13-2057	51	159	Carboplatin	DiseaseFree			Sensitive	2434	2275
TCGA-13-2059	46	158	Cisplatin	DiseaseFree			Sensitive	2387	2229
TCGA-13-2060	31	143	Cisplatin	DiseaseFree			Sensitive	2369	2226
TCGA-13-2061	147	168	Carboplatin	DiseaseFree			Sensitive	2339	2171
TCGA-13-2065	89	141	Carboplatin	DiseaseFree			Sensitive	1993	1852
TCGA-13-2066	61	169	Carboplatin	DiseaseFree			Tooearly	295	126
TCGA-13-2071	41	146	Carboplatin	DiseaseFree			Tooearly	191	45
TCGA-20-0990	116	236	Carboplatin	Recurrence	871	635	Sensitive	789	553
TCGA-20-0996	168	224	Carboplatin	DiseaseFree			Sensitive	2196	1972
TCGA-20-1682	40	145	Carboplatin	DiseaseFree			Sensitive	837	692
TCGA-20-1683	17	135	Carboplatin	Recurrence	618	483	Sensitive	772	637
TCGA-20-1684	42	120	Carboplatin	DiseaseFree			Sensitive	581	461
TCGA-20-1685	39	144	Carboplatin	DiseaseFree			Sensitive	508	364
TCGA-20-1686	26	131	Carboplatin	DiseaseFree			Tooearly	89	-42
TCGA-20-1687	42	172	Carboplatin	DiseaseFree			Tooearly	81	-91
TCGA-23-1021	14	119	Carboplatin	DiseaseFree			Sensitive	1446	1327
TCGA-23-1022	29	162	Carboplatin	Recurrence	450	288	Sensitive	[Not Available]	[Not Available]
TCGA-23-1023	29	120	Carboplatin	Recurrence	490	370	Sensitive	1233	1113
TCGA-23-1024	13	304	Carboplatin	DiseaseFree			Tooearly	468	164
TCGA-23-1026	7	108	Carboplatin	Recurrence	797	689	Sensitive	816	708
TCGA-23-1027	26	129	Carboplatin	Recurrence	114	-15	Resistant	966	837
TCGA-23-1028	26	110	Carboplatin	Recurrence	133	23	Resistant	1503	1393
TCGA-23-1029	30	78	Cisplatin	DiseaseFree			Sensitive	268	190
TCGA-23-1030	62	165	Carboplatin	Recurrence	544	379	Sensitive	886	721
TCGA-23-1031	341	446	Cisplatin	DiseaseFree			Tooearly	575	129
TCGA-23-1110	6	110	Carboplatin	Recurrence	326	216	Sensitive	1658	1548
TCGA-23-1111	24	129	Carboplatin	DiseaseFree			Tooearly	98	-31
TCGA-23-1113	102	187	Cisplatin	DiseaseFree			no cis-platinum status	[Not Available]	[Not Available]
TCGA-23-1114	43	182	Carboplatin	Recurrence	634	452	Sensitive	2089	1907
TCGA-23-1116	19	187	Carboplatin	Recurrence	286	99	Resistant	139	-48
TCGA-23-1117	22	294	Carboplatin	Recurrence	418	124	Resistant	[Not Available]	[Not Available]
TCGA-23-1118	56	196	Carboplatin	DiseaseFree			Sensitive	2616	2420
TCGA-23-1119	18	125	Carboplatin	Recurrence	3378	3253	Sensitive	3953	3828
TCGA-23-1120	63	146	Cisplatin	DiseaseFree			Tooearly	130	-16
TCGA-23-1121	31	194	Carboplatin	DiseaseFree			Tooearly	194	0
TCGA-23-1122	27	244	Carboplatin	Recurrence	447	203	Sensitive	[Not Available]	[Not Available]
TCGA-23-1123	7	250	Carboplatin	DiseaseFree			no cis-platinum status	[Not Available]	[Not Available]
TCGA-23-1124	19	197	Carboplatin	Recurrence	641	444	Sensitive	[Not Available]	[Not Available]
TCGA-23-1809	24	107	Carboplatin	DiseaseFree			Tooearly	16	-91
TCGA-23-2072	26	151	Carboplatin	Recurrence	476	325	Sensitive	[Not Available]	[Not Available]
TCGA-23-2077	22	155	Carboplatin	Recurrence	1232	1077	Sensitive	3525	3370
TCGA-23-2078	35	149	Carboplatin	DiseaseFree			Sensitive	2661	2512
TCGA-23-2079	4	125	Carboplatin	Recurrence	283	158	Resistant	2788	2663
TCGA-23-2081	16	173	Carboplatin	DiseaseFree			no cis-platinum status	[Not Available]	[Not Available]
TCGA-23-2084	6	155	Carboplatin	Recurrence	619	464	Sensitive	[Not Available]	[Not Available]
TCGA-23-2643	45	129	Cisplatin	DiseaseFree			Tooearly	143	14
TCGA-24-0966	21	120	carboplatin	DiseaseFree			Tooearly	232	112
TCGA-24-0968	35	119	Carboplatin	DiseaseFree			Sensitive	598	479
TCGA-24-0970	25	314	Carboplatin	Recurrence	280	-34	Resistant	354	40
TCGA-24-0979	15	187	Carboplatin	Recurrence	428	241	Sensitive	1264	1077
TCGA-24-0980	77	178	carboplatin	Recurrence	145	-33	Resistant	233	55
TCGA-24-0982	13	125	Carboplatin	Recurrence	153	28	Resistant	679	554
TCGA-24-1103	19	127	Carboplatin	Recurrence	678	551	Sensitive	1646	1519
TCGA-24-1104	30	175	Cisplatin	Recurrence	959	784	Sensitive	1933	1758
TCGA-24-1105	25	178	Carboplatin	Recurrence	470	292	Sensitive	1442	1264
TCGA-24-1413	34	145	Carboplatin	DiseaseFree			Tooearly	192	47
TCGA-24-1416	16	170	Cisplatin	DiseaseFree			Tooearly	194	24
TCGA-24-1417	25	156	Carboplatin	DiseaseFree			Tooearly	238	82
TCGA-24-1418	23	161	Carboplatin	DiseaseFree			Tooearly	243	82
TCGA-24-1419	17	121	Carboplatin	DiseaseFree			Tooearly	239	118
TCGA-24-1423	21	151	Cisplatin	DiseaseFree			Tooearly	190	39
TCGA-24-1424	8	120	Carboplatin	DiseaseFree			Tooearly	183	63
TCGA-24-1425	27	145	Carboplatin	DiseaseFree			Tooearly	181	36
TCGA-24-1426	-8	142	Cisplatin	DiseaseFree			Tooearly	163	21
TCGA-24-1427	14	147	Carboplatin	DiseaseFree			Tooearly	147	0
TCGA-24-1428	46	130	Cisplatin	Recurrence	448	318	Sensitive	529	399
TCGA-24-1430	22	106	Cisplatin	Recurrence	449	343	Sensitive	863	757
TCGA-24-1431	42	147	Carboplatin	Recurrence	199	52	Resistant	583	436
TCGA-24-1434	45	228	Carboplatin	Recurrence	337	109	Resistant	568	340
TCGA-24-1435	27	149	Carboplatin	Recurrence	505	356	Sensitive	1324	1175
TCGA-24-1436	24	135	Carboplatin	DiseaseFree			Tooearly	260	125
TCGA-24-1463	18	123	Carboplatin	Recurrence	971	848	Sensitive	2218	2095
TCGA-24-1464	28	163	Carboplatin	Recurrence	323	160	Resistant	379	216
TCGA-24-1466	12	145	Carboplatin	Recurrence	491	346	Sensitive	1373	1228
TCGA-24-1467	6	110	Carboplatin	Recurrence	1253	1143	Sensitive	3224	3114
TCGA-24-1469	#N/A	135	Carboplatin	DiseaseFree			Tooearly	277	142
TCGA-24-1470	17	83	Cisplatin	DiseaseFree			Tooearly	105	22
TCGA-24-1474	18	123	Carboplatin	Recurrence	332	209	Sensitive	676	553
TCGA-24-1544	18	203	Carboplatin	Progression of Disease	643	440	Sensitive	820	617
TCGA-24-1545	14	285	Carboplatin	Recurrence	861	576	Sensitive	1746	1461
TCGA-24-1548	6	123	Carboplatin	Recurrence	207	84	Resistant	493	370
TCGA-24-1550	8	174	Cisplatin	Recurrence	892	718	Sensitive	1249	1075
TCGA-24-1551	10	135	Carboplatin	Recurrence	764	629	Sensitive	1579	1444
TCGA-24-1552	53	265	Carboplatin	Recurrence	403	138	Resistant	1259	994
TCGA-24-1553	17	154	Carboplatin	Recurrence	553	399	Sensitive	1767	1613
TCGA-24-1557	27	281	Carboplatin	Progression of Disease	447	166	Resistant	1213	932
TCGA-24-1558	37	247	Carboplatin	Recurrence	273	26	Resistant	594	347
TCGA-24-1560	15	117	Carboplatin	Recurrence	143	26	Resistant	1341	1224
TCGA-24-1562	21	152	Cisplatin	Recurrence	229	77	Resistant	1384	1232
TCGA-24-1563	22	144	Carboplatin	Recurrence	396	252	Sensitive	1451	1307
TCGA-24-1564	8	116	Cisplatin	Recurrence	221	105	Resistant	787	671
TCGA-24-1565	39	123	Cisplatin	Recurrence	145	22	Resistant	312	189
TCGA-24-1567	41	153	Carboplatin	Recurrence	319	166	Resistant	524	371
TCGA-24-1614	22	188	Carboplatin	Recurrence	644	456	Sensitive	1470	1282
TCGA-24-1616	18	165	Carboplatin	Recurrence	405	240	Sensitive	1163	998
TCGA-24-1842	24	253	Carboplatin	DiseaseFree			Tooearly	253	0
TCGA-24-1843	20	134	Carboplatin	DiseaseFree			Tooearly	106	-28
TCGA-24-1844	24	134	Carboplatin	DiseaseFree			Tooearly	113	-21
TCGA-24-1845	72	123	Cisplatin	DiseaseFree			Tooearly	116	-7
TCGA-24-1846	43	175	Carboplatin	DiseaseFree			Tooearly	133	-42
TCGA-24-1847	28	143	Ciplastin	DiseaseFree			Sensitive	343	200
TCGA-24-1849	36	141	Carboplatin	DiseaseFree			Tooearly	176	35
TCGA-24-1850	34	138	Carboplatin	DiseaseFree			Tooearly	168	30
TCGA-24-1852	6	128	Carboplatin	Recurrence	1009	881	Sensitive	2201	2073
TCGA-24-1920	24	144	Cisplatin	DiseaseFree			Tooearly	298	154
TCGA-24-1923	35	233	carboplatin	Recurrence	343	110	Resistant	690	457
TCGA-24-1924	21	161	Carboplatin	Recurrence	320	159	Resistant	919	758
TCGA-24-1927	15	132	Carboplatin	Recurrence	290	158	Resistant	500	368
TCGA-24-1928	14	126	Cisplatin	Recurrence	70	-56	Resistant	336	210
TCGA-24-1930	14	274	Cisplatin	Recurrence	544	270	Sensitive	2467	2193
TCGA-24-2020	274	414	Carboplatin	Recurrence	723	309	Sensitive	4624	4210
TCGA-24-2023	273	502	Cisplatin	Recurrence	1069	567	Sensitive	1364	862
TCGA-24-2024	10	120	Carboplatin	Recurrence	421	301	Sensitive	1769	1649
TCGA-24-2027	6	258	Carboplatin	Recurrence	617	359	Sensitive	3337	3079
TCGA-24-2029	8	218	Carboplatin	Recurrence	372	154	Resistant	439	221
TCGA-24-2030	13	127	Carboplatin	Recurrence	646	519	Sensitive	1641	1514
TCGA-24-2033	38	232	Carboplatin 6th	Recurrence	351	119	Resistant	562	330
TCGA-24-2036	#N/A	153	Carboplatin	Recurrence	914	761	Sensitive	1947	1794
TCGA-24-2254	17	165	Carboplatin	Recurrence	606	441	Sensitive	1736	1571
TCGA-24-2260	24	135	Cisplatin	Recurrence	667	532	Sensitive	1100	965
TCGA-24-2267	6	219	carboplatin	Recurrence	512	293	Sensitive	1446	1227
TCGA-24-2280	17	178	Carboplatin	Recurrence	535	357	Sensitive	2143	1965
TCGA-24-2288	21	21	Carboplatin	DiseaseFree			Tooearly	25	4
TCGA-24-2289	4	183	Cisplatin	Recurrence	568	385	Sensitive	2049	1866
TCGA-24-2290	7	119	Carboplatin	Recurrence	324	205	Sensitive	1102	983
TCGA-24-2295	6	133	Carboplatin	Recurrence	281	148	Resistant	1007	874
TCGA-24-2297	19	153	Carboplatin	DiseaseFree			Sensitive	1699	1546
TCGA-24-2298	12	218	Carboplatin	Recurrence	469	251	Sensitive	1620	1402
TCGA-25-1313	29	151	Carbo	Recurrence	394	243	Sensitive	820	669
TCGA-25-1315	30	153	Cisplatin	Progression of Disease	153	0	Resistant	1553	1400
TCGA-25-1316	61	214	Carbo	Progression of Disease	276	62	Resistant	1126	912
TCGA-25-1317	0	31	Carboplatin	DiseaseFree			no cis-platinum status	[Not Available]	[Not Available]
TCGA-25-1318	30	122	Carbo	Recurrence	185	63	Resistant	1064	942
TCGA-25-1320	28	181	Carbo	Recurrence	424	243	Sensitive	1124	943
TCGA-25-1321	28	181	Carbo	Recurrence	454	273	Sensitive	1033	852
TCGA-25-1322	30	91	Carbo	DiseaseFree			Tooearly	91	0
TCGA-25-1323	30	122	Carbo	Progression of Disease	365	243	Sensitive	365	243
TCGA-25-1326	31	153	Carbo	Recurrence	396	243	Sensitive	945	792
TCGA-25-1328	30	214	Carbo	Recurrence	244	30	Resistant	1979	1765
TCGA-25-1623	16	138	Carboplatin	Recurrence	342	204	Sensitive	565	427
TCGA-25-1626	21	208	Carboplatin	Recurrence	318	110	Resistant	481	273
TCGA-25-1628	35	182	Carboplatin	Recurrence	287	105	Resistant	627	445
TCGA-25-1632	82	200	Carboplatin	Recurrence	537	337	Sensitive	1732	1532
TCGA-25-1633	26	184	Carboplatin	Recurrence	616	432	Sensitive	1843	1659
TCGA-25-1634	29	206	Carboplatin	Recurrence	380	174	Resistant	1081	875
TCGA-25-1635	24	233	Carboplatin	Recurrence	614	381	Sensitive	1558	1325
TCGA-25-2042	0	123	Carboplatin	DiseaseFree			Sensitive	396	273
TCGA-25-2391	31	153	Carboplatin	DiseaseFree			Sensitive	1492	1339
TCGA-25-2393	31	123	Carboplatin	Recurrence	305	182	Sensitive	1157	1034
TCGA-25-2398	31	151	Carboplatin	Recurrence	577	426	Sensitive	1369	1218
TCGA-25-2399	61	182	Carboplatin	Recurrence	243	61	Resistant	608	426
TCGA-25-2400	61	182	Carboplatin	Recurrence	577	395	Sensitive	1278	1096
TCGA-25-2404	0	122	Carboplatin	Recurrence	426	304	Sensitive	883	761
TCGA-25-2409	31	182	Carboplatin	Recurrence	304	122	Resistant	821	639
TCGA-29-1691	#N/A	137	Cisplatin	Recurrence	613	476	Sensitive	1435	1298
TCGA-29-1693	19	191	Carboplatin	Recurrence	694	503	Sensitive	3096	2905
TCGA-29-1694	43	161	Carboplatin	DiseaseFree			no cis-platinum status	[Discrepancy]	[Discrepancy]
TCGA-29-1696	17	171	Carboplatin	Recurrence	342	171	Resistant	1025	854
TCGA-29-1697	28	182	Carboplatin	Recurrence	500	318	Sensitive	949	767
TCGA-29-1698	8	237	Carboplatin	Recurrence	181	-56	Resistant	2078	1841
TCGA-29-1701	31	160	Carboplatin	Recurrence	298	138	Resistant	514	354
TCGA-29-1702	#N/A	199	Carboplatin	Recurrence	286	87	Resistant	568	369
TCGA-29-1703	16	163	Carboplatin	Recurrence	324	161	Resistant	1815	1652
TCGA-29-1704	21	169	carboplatin	Recurrence	568	399	Sensitive	1587	1418
TCGA-29-1705	13	167	Carboplatin	Recurrence	283	116	Resistant	555	388
TCGA-29-1707	24	143	Carboplatin	Recurrence	1201	1058	Sensitive	1277	1134
TCGA-29-1710	88	150	Carboplatin	Recurrence	315	165	Resistant	889	739
TCGA-29-1711	30	136	Oxaliplatin	DiseaseFree			Sensitive	1053	917
TCGA-29-1761	49	202	Carboplatin	DiseaseFree			Sensitive	517	315
TCGA-29-1762	7	140	Carboplatin	Recurrence	1375	1235	Sensitive	2606	2466
TCGA-29-1763	15	100	Carboplatin	Recurrence	428	328	Sensitive	2032	1932
TCGA-29-1764	15	167	Carboplatin	Recurrence	792	625	Sensitive	1914	1747
TCGA-29-1766	98	189	Carboplatin	Recurrence	672	483	Sensitive	1190	1001
TCGA-29-1768	19	103	Carboplatin	Recurrence	547	444	Sensitive	950	847
TCGA-29-1769	42	150	Cisplatin	DiseaseFree			Sensitive	699	549
TCGA-29-1770	87	136	Carboplatin	Recurrence	377	241	Sensitive	741	605
TCGA-29-1771	27	140	Carboplatin	Recurrence	595	455	Sensitive	686	546
TCGA-29-1774	65	133	Carboplatin	Recurrence	234	101	Resistant	527	394
TCGA-29-1775	29	166	Carboplatin	Recurrence	341	175	Resistant	376	210
TCGA-29-1776	32	154	Carboplatin	DiseaseFree			Sensitive	360	206
TCGA-29-1777	325	325	Carboplatin	DiseaseFree			Tooearly	374	49
TCGA-29-1778	101	125	Carboplatin	DiseaseFree			Sensitive	454	329
TCGA-29-1781	52	255	Carboplatin	DiseaseFree			Tooearly	255	0
TCGA-29-1783	30	156	Carboplatin	DiseaseFree			Tooearly	220	64
TCGA-29-1784	17	136	Carboplatin	DiseaseFree			Tooearly	163	27
TCGA-29-1785	94	156	Carboplatin	Recurrence	473	317	Sensitive	1053	897
TCGA-29-2414	3	131	Cisplatin	Recurrence	552	421	Sensitive	2621	2490
TCGA-29-2425	10	202	Carboplatin	Progression of Disease	1577	1375	Sensitive	1977	1775
TCGA-29-2427	7	49	Carboplatin	Recurrence	1582	1533	Sensitive	1900	1851
TCGA-29-2428	18	141	Carboplatin	DiseaseFree			Sensitive	1372	1231
TCGA-29-2431	33	138	Oxaliplatin	Recurrence	960	822	Sensitive	1285	1147
TCGA-29-2432	14	157	Carboplatin	Recurrence	174	17	Resistant	360	203
TCGA-29-2433	94	137	Carboplatin	DiseaseFree			no cis-platinum status	[Not Available]	[Not Available]
TCGA-29-2434	28	134	Cisplatin	DiseaseFree			Sensitive	349	215
TCGA-29-2436	17	191	Carboplatin	DiseaseFree			Tooearly	297	106
TCGA-30-1714	15	123	Carboplatin	Recurrence	241	118	Resistant	1158	1035
TCGA-30-1718	31	178	Carboplatin	Recurrence	896	718	Sensitive	1579	1401
TCGA-30-1853	42	126	Carboplatin	Recurrence	634	508	Sensitive	1103	977
TCGA-30-1856	17	195	Carboplatin	Recurrence	220	25	Resistant	477	282
TCGA-30-1859	31	199	Carboplatin	DiseaseFree			Sensitive	1463	1264
TCGA-30-1860	22	207	Carboplatin	Recurrence	397	190	Sensitive	1366	1159
TCGA-30-1866	19	126	Carboplatin	Recurrence	285	159	Resistant	1114	988
TCGA-30-1869	22	179	Carboplatin	Recurrence	767	588	Sensitive	1563	1384
TCGA-30-1880	46	152	Carboplatin	Recurrence	348	196	Sensitive	1751	1599
TCGA-30-1887	27	134	Carboplatin	DiseaseFree			Sensitive	738	604
TCGA-30-1891	15	141	Carboplatin	Recurrence	181	40	Resistant	914	773
TCGA-30-1892	10	132	Carboplatin	Recurrence	253	121	Resistant	1484	1352
TCGA-31-1944	153	223	Cisplatin	Recurrence	678	455	Sensitive	1386	1163
TCGA-31-1946	22	43	Carboplatin	Recurrence	664	621	Sensitive	918	875
TCGA-31-1950	33	144	Carboplatin	Recurrence	349	205	Sensitive	571	427
TCGA-31-1951	41	146	Carboplatin	Recurrence	659	513	Sensitive	684	538
TCGA-31-1953	23	65	Carboplatin	Recurrence	70	5	Resistant	204	139
TCGA-31-1955	42	147	Carboplatin	Recurrence	918	771	Sensitive	1293	1146
TCGA-31-1956	34	188	Carboplatin	DiseaseFree			Sensitive	1342	1154
TCGA-36-1568	10	123	Carboplatin	Recurrence	548	425	Sensitive	875	752
TCGA-36-1570	23	133	Carboplatin	Recurrence	375	242	Sensitive	655	522
TCGA-36-1571	32	173	Carboplatin	Recurrence	375	202	Sensitive	695	522
TCGA-36-1574	15	204	Carboplatin	Recurrence	648	444	Sensitive	686	482
TCGA-36-1576	12	222	Carboplatin	Recurrence	817	595	Sensitive	915	693
TCGA-36-1577	28	84	Carboplatin	DiseaseFree			Sensitive	783	699
TCGA-36-1578	15	212	Carboplatin	Recurrence	310	98	Resistant	847	635
TCGA-36-1580	18	348	Carboplatin	Recurrence	440	92	Resistant	737	389
TCGA-36-1581	29	141	Carboplatin	Recurrence	702	561	Sensitive	751	610
TCGA-36-2529	17	136	Carboplatin	Recurrence	567	431	Sensitive	1066	930
TCGA-36-2530	21	135	Carboplatin	Recurrence	630	495	Sensitive	1004	869
TCGA-36-2532	27	140	Carboplatin	DiseaseFree			Sensitive	897	757
TCGA-36-2534	27	154	Carboplatin	Progression of Disease	383	229	Sensitive	907	753
TCGA-36-2537	20	125	Carboplatin	Progression of Disease	431	306	Sensitive	788	663
TCGA-36-2538	72	212	Carboplatin	Recurrence	523	311	Sensitive	763	551
TCGA-36-2540	46	185	Carboplatin	Recurrence	665	480	Sensitive	724	539
TCGA-36-2542	25	152	Carboplatin	DiseaseFree			Sensitive	657	505
TCGA-36-2544	23	128	Carboplatin	Progression of Disease	325	197	Sensitive	638	510
TCGA-36-2545	19	145	Carboplatin	DiseaseFree			Sensitive	557	412
TCGA-36-2548	58	267	Carboplatin	Recurrence	395	128	Resistant	431	164
TCGA-36-2549	41	181	Carboplatin	DiseaseFree			Tooearly	184	3
TCGA-36-2551	16	198	Carboplatin	Recurrence	338	140	Resistant	492	294
TCGA-36-2552	15	121	Carboplatin	DiseaseFree			Sensitive	349	228
TCGA-42-2582	37	185	Cisplatin	Recurrence	616	431	Sensitive	792	607
TCGA-42-2587	276	276	Carboplatin	DiseaseFree			Sensitive	722	446
TCGA-42-2588	22	90	Carboplatin	Progression of Disease	112	22	Resistant	287	197
TCGA-42-2589	63	126	Cisplatin	Recurrence	364	238	Sensitive	1278	1152
TCGA-42-2591	23	204	Carboplatin	DiseaseFree			Sensitive	1240	1036
TCGA-57-1582	17	170	Carboplatin	DiseaseFree			Sensitive	731	561
TCGA-57-1585	18	53	Carboplatin	DiseaseFree			Tooearly	53	0
TCGA-57-1586	49	163	Carboplatin	Recurrence	259	96	Resistant	679	516
TCGA-61-1721	2	338	Carboplatin	DiseaseFree			Tooearly	338	0
TCGA-61-1725	45	158	Cisplatin	Recurrence	844	686	Sensitive	956	798
TCGA-61-1727	62	153	Carboplatin	DiseaseFree			Sensitive	564	411
TCGA-61-1728	43	204	Carboplatin	Recurrence	533	329	Sensitive	848	644
TCGA-61-1733	22	127	Carboplatin	Recurrence	175	48	Resistant	967	840
TCGA-61-1734	46	158	Carboplatin	DiseaseFree			Sensitive	866	708
TCGA-61-1736	34	138	Carboplatin	Recurrence	764	626	Sensitive	1484	1346
TCGA-61-1737	127	176	Cisplatin	DiseaseFree			Sensitive	1364	1188
TCGA-61-1738	198	276	Cisplatin	Recurrence	276	0	Resistant	1089	813
TCGA-61-1741	12	180	Carboplatin	Recurrence	488	308	Sensitive	1024	844
TCGA-61-1743	40	172	Carboplatin	Recurrence	809	637	Sensitive	1329	1157
TCGA-61-1895	44	156	Carboplatin	DiseaseFree			Tooearly	44	-112
TCGA-61-1899	52	159	Carbplatin	DiseaseFree			Tooearly	256	97
TCGA-61-1900	35	76	Cisplatin	DiseaseFree			Tooearly	176	100
TCGA-61-1901	28	294	Carboplatin	Progression of Disease	329	35	Resistant	347	53
TCGA-61-1903	32	147	Cisplatin	DiseaseFree			Sensitive	396	249
TCGA-61-1904	42	161	Cisplatin	DiseaseFree			Tooearly	276	115
TCGA-61-1906	27	153	Carboplatin	Recurrence	236	83	Resistant	1038	885
TCGA-61-1907	37	163	Oxaliplatin	Recurrence	743	580	Sensitive	952	789
TCGA-61-1910	56	161	Carboplatin	DiseaseFree			Sensitive	1127	966
TCGA-61-1911	34	144	Carboplatin	Recurrence	844	700	Sensitive	1293	1149
TCGA-61-1913	21	127	Carboplatin	DiseaseFree			Sensitive	1488	1361
TCGA-61-1914	22	193	Carboplatin	Recurrence	1674	1481	Sensitive	1722	1529
TCGA-61-1915	25	143	Carboplatin	DiseaseFree			Sensitive	2061	1918
TCGA-61-1918	9	146	Carboplatin	Recurrence	413	267	Sensitive	479	333
TCGA-61-1995	67	132	Cisplatin	DiseaseFree			Tooearly	61	-71
TCGA-61-1998	10	77	Cisplatin	DiseaseFree			Tooearly	168	91
TCGA-61-2000	28	231	Carboplatin	Recurrence	339	108	Resistant	441	210
TCGA-61-2002	24	129	Carboplatin	DiseaseFree			Sensitive	547	418
TCGA-61-2003	52	121	Carboplatin	DiseaseFree			Tooearly	122	1
TCGA-61-2008	29	149	Carboplatin	Recurrence	818	669	Sensitive	932	783
TCGA-61-2009	41	83	Carboplatin	Recurrence	101	18	Resistant	1212	1129
TCGA-61-2018	61	139	Carboplatin	DiseaseFree			Sensitive	1381	1242
TCGA-61-2088	34	145	Carboplatin	DiseaseFree			Tooearly	145	0
TCGA-61-2092	41	160	Carboplatin	DiseaseFree			Sensitive	1573	1413
TCGA-61-2094	24	166	Carboplatin	DiseaseFree			Sensitive	2182	2016
TCGA-61-2095	59	602	Carboplatin	Recurrence	445	-157	Resistant	[Not Available]	[Not Available]
TCGA-61-2096	29	79	Carboplatin	Recurrence	421	342	Sensitive	1776	1697
TCGA-61-2097	48	167	Carboplatin	DiseaseFree			Sensitive	1844	1677
TCGA-61-2098	14	145	Carboplatin	DiseaseFree			Sensitive	1993	1848
TCGA-61-2101	152	221	Carboplatin	DiseaseFree			no cis-platinum status	[Not Available]	[Not Available]
TCGA-61-2109	14	253	Carboplatin	Recurrence	465	212	Sensitive	629	376
TCGA-61-2110	20	161	Carboplatin	Recurrence	213	52	Resistant	1354	1193
TCGA-61-2111	29	133	Carboplatin	Recurrence	2205	2072	Sensitive	3825	3692
TCGA-61-2113	49	143	Carboplatin	Recurrence	291	148	Resistant	676	533
TCGA-61-2610	29	357	Carboplatin	Recurrence	524	167	Resistant	1579	1222
TCGA-61-2611	66	316	Carboplatin	Recurrence	383	67	Resistant	483	167
TCGA-61-2612	20	151	Carboplatin	Recurrence	179	28	Resistant	193	42
For tumors with progression, it is defined as platinum-resistant if the platinum_free_interval (the G-th column) =< 180 days, and it is defined as platinum-sensitive if the platinum_free_interval (the G-th column) > 180 days. For tumors with no progression, it is defined as platinum-sensitive if the followup_interval (the J-th column) > 180 days; it is denoted as "Tooearly" if the followup_interv…
