# Supplementary material for: Differential network analysis from cross-platform gene expression data
Source: Sci Rep. 2016 Sep 28;6:34112. doi: 10.1038/srep34112 (PMC5039701; doi:10.1038/srep34112)
Supplement: Supplementary Information 3 [file srep34112-s2.xls]

## Sheet: Differential network
Gene1	Gene2	Partial correlation for Resistance	Partial correlation for Sensitive	Strength of difference	Sign of difference	Platform
AKT1	AKT2	0.1908	0.133837	0.056963	1	Exp_Gene_G450
BCL2	CCNE1	-0.110113	0	0.110113	-1	Exp_Gene_G450
CASP9	CCNE1	0.231293	0.047425	0.183867	1	Exp_Gene_G450
CCND1	CCNE2	-0.079484	-0.156771	0.077287	1	Exp_Gene_G450
CCNE2	CDK2	0.103076	0.240327	0.137251	-1	Exp_Gene_G450
BAD	CDK4	0.158351	0.059472	0.098879	1	Exp_Gene_G450
CCND2	CDK6	0.073859	0.161609	0.087749	-1	Exp_Gene_G450
ATF4	CDKN1A	0.147274	0	0.147274	1	Exp_Gene_G450
BCL2L1	CDKN1B	0.257572	0.003991	0.253581	1	Exp_Gene_G450
COL9A3	COMP	0	0.069737	0.069737	-1	Exp_Gene_G450
BCL2L1	CREB3L2	0.142816	0	0.142816	1	Exp_Gene_G450
CCNE2	CREB3L2	-0.079825	0	0.079825	-1	Exp_Gene_G450
CSF1	CSF3R	0.252102	0.186948	0.065154	1	Exp_Gene_G450
CSF1	EFNA1	0	0.136372	0.136372	-1	Exp_Gene_G450
CHUK	EFNA5	-0.09995	0	0.09995	-1	Exp_Gene_G450
COL4A3	EFNA5	-0.141429	0	0.141429	-1	Exp_Gene_G450
BCL2L11	EIF4B	-0.097252	0	0.097252	-1	Exp_Gene_G450
CREB3	FGF13	0.093716	0	0.093716	1	Exp_Gene_G450
COL9A2	FGF17	0.03696	0.131836	0.094876	-1	Exp_Gene_G450
CDKN1B	FGF18	-0.01699	-0.11255	0.09556	1	Exp_Gene_G450
COL2A1	FGF8	0.153467	0.067217	0.086251	1	Exp_Gene_G450
FGF20	FGF8	0.388312	0	0.388312	1	Exp_Gene_G450
EIF4EBP1	FGFR1	0.147361	0.140014	0.007347	1	Exp_Gene_G450
ANGPT2	FLT1	0.323714	0.366372	0.042658	-1	Exp_Gene_G450
CCND2	FLT4	0.170419	0	0.170419	1	Exp_Gene_G450
FASLG	G6PC2	0	0.053619	0.053619	-1	Exp_Gene_G450
CHRM2	GH1	-0.11617	0	0.11617	-1	Exp_Gene_G450
CASP9	GNB1	0.194151	0.194922	0.000771	-1	Exp_Gene_G450
EFNA3	GNG3	0.194851	0.022381	0.17247	1	Exp_Gene_G450
FGF20	GNG4	0.133083	0.15447	0.021387	-1	Exp_Gene_G450
GNG11	GNG4	0.166865	0.065185	0.10168	1	Exp_Gene_G450
ATF2	GNG5	0	-0.085815	0.085815	1	Exp_Gene_G450
CHUK	GNG5	-0.047469	0	0.047469	-1	Exp_Gene_G450
CASP9	GNGT1	0.153331	0.136981	0.01635	1	Exp_Gene_G450
CCNE1	GSK3B	0.237137	0.105147	0.131991	1	Exp_Gene_G450
COL9A2	GSK3B	0.278423	0.142002	0.13642	1	Exp_Gene_G450
GNB1	GSK3B	0.118751	0.053358	0.065392	1	Exp_Gene_G450
CSF3	GYS2	0.220709	0.05681	0.163899	1	Exp_Gene_G450
GNG13	GYS2	0.004586	0.136214	0.131629	-1	Exp_Gene_G450
GSK3B	GYS2	-0.187302	0	0.187302	-1	Exp_Gene_G450
FIGF	HGF	0	0.136411	0.136411	-1	Exp_Gene_G450
CAB39	HIF1A	0.194433	0.155451	0.038982	1	Exp_Gene_G450
FGF21	IFNB1	0.155905	0.018664	0.137241	1	Exp_Gene_G450
AKT1	IKBKB	0.187727	0	0.187727	1	Exp_Gene_G450
FGFR1	IKBKB	0.192263	0.089505	0.102758	1	Exp_Gene_G450
BAD	IKBKG	0.014009	0.083679	0.06967	-1	Exp_Gene_G450
EFNA4	IL2RB	-0.09987	-0.017344	0.082526	-1	Exp_Gene_G450
CD19	IL2RG	0.065671	0.091676	0.026005	-1	Exp_Gene_G450
IL2	IL4	0.14479	0.01764	0.12715	1	Exp_Gene_G450
CDKN1A	IL4R	0.132823	0.046602	0.08622	1	Exp_Gene_G450
COL4A6	IL4R	-0.046057	-0.001336	0.044721	-1	Exp_Gene_G450
CDKN1A	IL7	0.220542	0.211678	0.008864	1	Exp_Gene_G450
FLT1	IL7R	0.194874	0.163007	0.031867	1	Exp_Gene_G450
IL6R	INSR	0.086032	0.019656	0.066377	1	Exp_Gene_G450
CHRM2	ITGA10	-0.181887	-0.026231	0.155656	-1	Exp_Gene_G450
GH1	ITGA2B	0.157438	0.064575	0.092862	1	Exp_Gene_G450
CSF3R	ITGA6	-0.158754	0	0.158754	-1	Exp_Gene_G450
FGFR1	ITGA7	0	0.154718	0.154718	-1	Exp_Gene_G450
FGF2	ITGA8	0.225931	0.025973	0.199958	1	Exp_Gene_G450
FIGF	ITGA8	0.210496	0	0.210496	1	Exp_Gene_G450
CCND3	ITGB1	-0.083749	-0.015944	0.067805	-1	Exp_Gene_G450
ITGA9	ITGB1	-0.058406	0	0.058406	-1	Exp_Gene_G450
ITGA3	ITGB3	0	0.086738	0.086738	-1	Exp_Gene_G450
GRB2	ITGB4	0.034437	0.123325	0.088888	-1	Exp_Gene_G450
ITGAV	ITGB6	0.164886	0.183606	0.01872	-1	Exp_Gene_G450
CDK4	ITGB8	0	-0.102524	0.102524	1	Exp_Gene_G450
EFNA3	ITGB8	-0.126409	-0.071403	0.055006	-1	Exp_Gene_G450
EIF4EBP1	JAK1	-0.140668	0	0.140668	-1	Exp_Gene_G450
GNG12	JAK1	0.039561	0.147472	0.107911	-1	Exp_Gene_G450
ITGAV	JAK2	0.131272	0.026985	0.104287	1	Exp_Gene_G450
FLT1	KDR	0.081702	0.149934	0.068232	-1	Exp_Gene_G450
FGFR1	KIT	0.126474	0	0.126474	1	Exp_Gene_G450
IFNAR2	KIT	-0.2339	-0.078483	0.155417	-1	Exp_Gene_G450
CCNE2	KITLG	0	0.167415	0.167415	-1	Exp_Gene_G450
FGFR2	KITLG	-0.19213	0	0.19213	-1	Exp_Gene_G450
CCND2	LAMA3	-0.089416	-0.033453	0.055963	-1	Exp_Gene_G450
ITGB3	LAMA3	0.140673	0.028052	0.112621	1	Exp_Gene_G450
AKT1	LAMA5	0.037572	0.103905	0.066334	-1	Exp_Gene_G450
CDK6	LAMA5	0.12034	0.015924	0.104416	1	Exp_Gene_G450
GYS1	LAMA5	0.177286	0.137837	0.039449	1	Exp_Gene_G450
BCL2L11	LAMB1	-0.133719	-0.035577	0.098142	-1	Exp_Gene_G450
LAMA4	LAMB2	0.089814	0	0.089814	1	Exp_Gene_G450
EFNA1	LAMC1	-0.15364	-0.105518	0.048122	-1	Exp_Gene_G450
IGF1R	LAMC3	-0.109319	0	0.109319	-1	Exp_Gene_G450
HSP90AB1	MAP2K2	0.108335	0	0.108335	1	Exp_Gene_G450
IKBKG	MAPK3	0.295912	0.234536	0.061376	1	Exp_Gene_G450
CDKN1A	MDM2	0.158303	0.146323	0.01198	1	Exp_Gene_G450
IKBKG	MTCP1	0.165463	0.291546	0.126083	-1	Exp_Gene_G450
LAMB1	MTCP1	-0.156768	-0.025468	0.1313	-1	Exp_Gene_G450
HIF1A	MYB	-0.117709	-0.034875	0.082835	-1	Exp_Gene_G450
EFNA4	MYC	-0.117314	-0.203636	0.086323	1	Exp_Gene_G450
EIF4B	MYC	0.063292	0.243974	0.180682	-1	Exp_Gene_G450
LAMC1	MYC	-0.21011	-0.13487	0.07524	-1	Exp_Gene_G450
EIF4E	NFKB1	0.05894	0.11129	0.052351	-1	Exp_Gene_G450
G6PC2	NFKB1	0.183427	0	0.183427	1	Exp_Gene_G450
HGF	NGFR	0.280232	0.120705	0.159527	1	Exp_Gene_G450
IL6	NRAS	0.147294	0	0.147294	1	Exp_Gene_G450
CAB39L	PCK2	-0.122782	-0.027557	0.095225	-1	Exp_Gene_G450
GNG7	PDGFA	0.201908	0	0.201908	1	Exp_Gene_G450
MYC	PDGFA	-0.228811	-0.010105	0.218706	-1	Exp_Gene_G450
JAK2	PDGFB	-0.139163	0	0.139163	-1	Exp_Gene_G450
LAMC2	PDGFC	0.188178	0.051146	0.137033	1	Exp_Gene_G450
NOS3	PDGFD	-0.087305	-0.00677	0.080535	-1	Exp_Gene_G450
IL3	PDPK1	-0.16447	0	0.16447	-1	Exp_Gene_G450
CCND2	PGF	0.16715	0	0.16715	1	Exp_Gene_G450
GNB3	PGF	0.042168	0.138153	0.095985	-1	Exp_Gene_G450
EGFR	PIK3CB	0.019274	0.099927	0.080654	-1	Exp_Gene_G450
GNG12	PIK3CD	-0.183662	-0.076364	0.107298	-1	Exp_Gene_G450
IL2RB	PIK3CD	0.089577	0.146371	0.056794	-1	Exp_Gene_G450
AKT1	PIK3R3	0.014227	0.027284	0.013057	-1	Exp_Gene_G450
CDK2	PIK3R3	-0.137515	0	0.137515	-1	Exp_Gene_G450
MDM2	PIK3R5	0.026348	0.013183	0.013165	1	Exp_Gene_G450
BCL2L1	PKN1	0	0.160862	0.160862	-1	Exp_Gene_G450
JAK1	PKN2	0.192324	0.111431	0.080893	1	Exp_Gene_G450
CCNE2	PPP2R1B	0.229256	0.131453	0.097803	1	Exp_Gene_G450
PIK3R1	PPP2R2A	0.175565	0.058981	0.116584	1	Exp_Gene_G450
PPP2CB	PPP2R2A	0.457211	0.500265	0.043053	-1	Exp_Gene_G450
ANGPT1	PPP2R2B	0.132923	0	0.132923	1	Exp_Gene_G450
HSP90B1	PPP2R2B	-0.162997	-0.060529	0.102468	-1	Exp_Gene_G450
ITGB4	PPP2R2B	0.078509	0.117329	0.03882	-1	Exp_Gene_G450
ITGA4	PPP2R2D	-0.160187	-0.09956	0.060627	-1	Exp_Gene_G450
COL4A5	PPP2R3A	0.010925	0.061907	0.050981	-1	Exp_Gene_G450
FGFR2	PPP2R3A	0.161023	0	0.161023	1	Exp_Gene_G450
BRCA1	PPP2R5C	-0.202818	-0.106774	0.096044	-1	Exp_Gene_G450
EIF4B	PPP2R5D	-0.193811	-0.07034	0.123472	-1	Exp_Gene_G450
EPHA2	PPP2R5D	-0.090934	0	0.090934	-1	Exp_Gene_G450
GNG12	PPP2R5D	-0.140442	-0.088337	0.052106	-1	Exp_Gene_G450
GNG3	PPP2R5D	0.069694	0	0.069694	1	Exp_Gene_G450
EPO	PRKAA1	0.121055	0.032328	0.088727	1	Exp_Gene_G450
ATF2	PRKAA2	0.160922	0.047419	0.113503	1	Exp_Gene_G450
DDIT4	PRKCA	0.059378	0	0.059378	1	Exp_Gene_G450
FGF8	PRKCG	0.223931	0.01169	0.212241	1	Exp_Gene_G450
LAMB3	PTEN	0.106211	0.075881	0.030329	1	Exp_Gene_G450
ITGA9	PTK2	0.161495	0.161095	0.0004	1	Exp_Gene_G450
PIK3CA	PTK2	0.130535	0	0.130535	1	Exp_Gene_G450
CAB39	RAC1	0.135036	0.055631	0.079405	1	Exp_Gene_G450
COL4A5	RAC1	0.084622	0	0.084622	1	Exp_Gene_G450
KRAS	RAC1	0.210599	0.138703	0.071896	1	Exp_Gene_G450
HGF	RAF1	-0.145476	0	0.145476	-1	Exp_Gene_G450
INSR	RAF1	0.293645	0.006814	0.286831	1	Exp_Gene_G450
LAMB2	RAF1	0.086331	0.211216	0.124884	-1	Exp_Gene_G450
MAP2K2	RAF1	0.106334	0.005974	0.10036	1	Exp_Gene_G450
KRAS	RELN	0.11503	0	0.11503	1	Exp_Gene_G450
GNB2	RHEB	0	0.07277	0.07277	-1	Exp_Gene_G450
INSR	RHEB	-0.030436	0	0.030436	-1	Exp_Gene_G450
MTCP1	RHEB	0.109737	0.068798	0.040939	1	Exp_Gene_G450
CREB3	RPS6	0.145635	0.020863	0.124772	1	Exp_Gene_G450
ITGB5	RPS6	-0.18063	-0.049036	0.131594	-1	Exp_Gene_G450
LAMB3	RPS6KA1	0.106981	0	0.106981	1	Exp_Gene_G450
MDM2	RPS6KA1	-0.124163	0	0.124163	-1	Exp_Gene_G450
PIK3CD	RPS6KA1	0.21227	0.234809	0.022539	-1	Exp_Gene_G450
PPP2R2B	RPS6KA6	0.205984	0.105062	0.100923	1	Exp_Gene_G450
FGF6	RPS6KB1	-0.200468	0	0.200468	-1	Exp_Gene_G450
GRB2	RPS6KB1	0.208423	0.229915	0.021492	-1	Exp_Gene_G450
BCL2L1	RRAGA	0.051767	0	0.051767	1	Exp_Gene_G450
RPS6	RRAGA	0.127354	0.248825	0.121471	-1	Exp_Gene_G450
CDK4	RRAGB	0.155762	0.086573	0.069189	1	Exp_Gene_G450
RPS6KA3	RRAGB	0.133096	0	0.133096	1	Exp_Gene_G450
COL9A2	RRAGC	0.176237	0.160058	0.016179	1	Exp_Gene_G450
DDIT4	RRAGD	0.175471	0.05114	0.12433	1	Exp_Gene_G450
CAB39L	RXRA	-0.183274	0	0.183274	-1	Exp_Gene_G450
FGFR2	SGK2	0.067183	0	0.067183	1	Exp_Gene_G450
LAMB3	SGK2	0.101793	0	0.101793	1	Exp_Gene_G450
CCNE2	SGK3	0.147764	0.028458	0.119306	1	Exp_Gene_G450
FN1	SPP1	0.037967	0.027132	0.010835	1	Exp_Gene_G450
AKT1	STK11	0.015332	0.112669	0.097337	-1	Exp_Gene_G450
ITGA4	STK11	-0.073723	-0.067736	0.005987	-1	Exp_Gene_G450
BCL2L1	THBS1	0.073698	0	0.073698	1	Exp_Gene_G450
IGF1R	THBS3	0.125689	0.091003	0.034686	1	Exp_Gene_G450
RRAGD	THBS3	-0.112219	-0.079158	0.033061	-1	Exp_Gene_G450
ITGB4	THBS4	-0.157354	-0.08839	0.068965	-1	Exp_Gene_G450
KIT	THBS4	0.129405	0.08429	0.045115	1	Exp_Gene_G450
SGK3	TLR2	0.036943	0.073821	0.036878	-1	Exp_Gene_G450
FGF18	TNF	0.212255	0.112789	0.099466	1	Exp_Gene_G450
LAMB4	TNN	0.208988	0.027412	0.181577	1	Exp_Gene_G450
PIK3CG	TNXB	-0.159711	0	0.159711	-1	Exp_Gene_G450
PDPK1	TSC1	0.173642	0.025432	0.148211	1	Exp_Gene_G450
RPS6KA2	TSC1	0.2436	0	0.2436	1	Exp_Gene_G450
FGFR1	TSC2	0.030635	0.156305	0.12567	-1	Exp_Gene_G450
INSR	TSC2	0.137952	0.012837	0.125114	1	Exp_Gene_G450
PDPK1	TSC2	0.363119	0.489066	0.125947	-1	Exp_Gene_G450
PKN1	TSC2	0.145847	0.098843	0.047004	1	Exp_Gene_G450
EFNA4	ULK1	0	0.094773	0.094773	-1	Exp_Gene_G450
FOXO3	ULK1	0.192901	0.101066	0.091835	1	Exp_Gene_G450
MYC	ULK2	-0.102387	0	0.102387	-1	Exp_Gene_G450
FLT1	VEGFA	0.330242	0.296122	0.03412	1	Exp_Gene_G450
KIT	VEGFA	-0.155671	-0.048488	0.107183	-1	Exp_Gene_G450
RRAGD	VEGFB	0.154841	0.06887	0.085971	1	Exp_Gene_G450
CSF3	VTN	0.125804	0.186224	0.06042	-1	Exp_Gene_G450
ITGA8	VTN	0.027917	0	0.027917	1	Exp_Gene_G450
THBS4	VWF	0.051357	0.135025	0.083668	-1	Exp_Gene_G450
HSP90AB1	YWHAH	0.166198	0.033018	0.13318	1	Exp_Gene_G450
ANGPT2	YWHAQ	0.072601	0.006136	0.066466	1	Exp_Gene_G450
CSF3R	YWHAQ	-0.19886	-0.050988	0.147872	-1	Exp_Gene_G450
CCNE2	YWHAZ	0.243991	0.174612	0.069378	1	Exp_Gene_G450
AKT1	AKT2	-0.075703	-0.060047	0.015656	-1	Exp_Gene_U133
BCL2	CCNE1	-0.153951	0	0.153951	-1	Exp_Gene_U133
CASP9	CCNE1	0.110569	0.053672	0.056897	1	Exp_Gene_U133
CCND1	CCNE2	-0.05021	-0.142771	0.092561	1	Exp_Gene_U133
CCNE2	CDK2	0.141075	0.289233	0.148158	-1	Exp_Gene_U133
BAD	CDK4	0.118984	0.08624	0.032743	1	Exp_Gene_U133
CCND2	CDK6	0	0.11331	0.11331	-1	Exp_Gene_U133
ATF4	CDKN1A	0.160231	0	0.160231	1	Exp_Gene_U133
BCL2L1	CDKN1B	0.242117	0.049627	0.19249	1	Exp_Gene_U133
ANGPT4	COL4A3	0.138388	0.053236	0.085152	1	Exp_Gene_U133
COL9A3	COMP	0.033865	0.09191	0.058045	-1	Exp_Gene_U133
CCND3	CSF1	0.20411	0.085885	0.118225	1	Exp_Gene_U133
CHUK	EFNA5	-0.138565	0	0.138565	-1	Exp_Gene_U133
BCL2L11	EIF4B	-0.147795	0	0.147795	-1	Exp_Gene_U133
COL4A6	FGF17	0.081637	0.189658	0.108022	-1	Exp_Gene_U133
COL9A2	FGF17	0	0.146787	0.146787	-1	Exp_Gene_U133
CDKN1B	FGF18	-0.024809	-0.131895	0.107086	1	Exp_Gene_U133
COL2A1	FGF20	0.315825	0.007061	0.308764	1	Exp_Gene_U133
FGF20	FGF8	0.141012	0	0.141012	1	Exp_Gene_U133
EIF4EBP1	FGFR1	0.233448	0.058775	0.174673	1	Exp_Gene_U133
ANGPT2	FLT1	0	0.216602	0.216602	-1	Exp_Gene_U133
CCND2	FLT4	0.093219	0	0.093219	1	Exp_Gene_U133
FGF17	FLT4	0.164795	0.069461	0.095334	1	Exp_Gene_U133
FASLG	G6PC2	-0.026045	0.086791	0.112836	-1	Exp_Gene_U133
CASP9	GNB1	0.320643	0.366857	0.046214	-1	Exp_Gene_U133
EFNA3	GNG3	0.075903	0	0.075903	1	Exp_Gene_U133
FGF20	GNG4	0	0.113274	0.113274	-1	Exp_Gene_U133
GNG11	GNG4	0.142533	0.048406	0.094128	1	Exp_Gene_U133
CHUK	GNG5	-0.140813	0	0.140813	-1	Exp_Gene_U133
CASP9	GNGT1	0.189498	0.053329	0.136169	1	Exp_Gene_U133
FGF17	GNGT1	0.280842	0.176058	0.104784	1	Exp_Gene_U133
GNB3	GRB2	-0.323534	-0.049682	0.273852	-1	Exp_Gene_U133
CCNE1	GSK3B	0.135238	0.125441	0.009797	1	Exp_Gene_U133
GNB1	GSK3B	0.118845	0	0.118845	1	Exp_Gene_U133
FIGF	HGF	0	0.25639	0.25639	-1	Exp_Gene_U133
CAB39	HIF1A	0.049398	0	0.049398	1	Exp_Gene_U133
FGF6	HSP90AB1	-0.100866	-0.017859	0.083007	-1	Exp_Gene_U133
FIGF	HSP90AB1	-0.145361	0	0.145361	-1	Exp_Gene_U133
G6PC3	IFNA8	-0.210082	-0.095835	0.114247	-1	Exp_Gene_U133
FGF21	IFNB1	0.10885	0.137449	0.028599	-1	Exp_Gene_U133
AKT1	IKBKB	0.171315	0	0.171315	1	Exp_Gene_U133
FGFR1	IKBKB	0.178894	0.119311	0.059584	1	Exp_Gene_U133
BAD	IKBKG	0.072754	0.024048	0.048706	1	Exp_Gene_U133
COL4A4	IL2	-0.116241	-0.045974	0.070267	-1	Exp_Gene_U133
EFNA4	IL2RB	-0.043855	0	0.043855	-1	Exp_Gene_U133
CD19	IL2RG	0	0.069128	0.069128	-1	Exp_Gene_U133
CDKN1A	IL4R	0.121746	0.080312	0.041434	1	Exp_Gene_U133
COL4A6	IL4R	-0.170249	-0.085758	0.084491	-1	Exp_Gene_U133
CDKN1A	IL7	0.249825	0.141761	0.108064	1	Exp_Gene_U133
IL6R	INSR	0.183402	0.068403	0.114998	1	Exp_Gene_U133
CHRM2	ITGA10	0.005908	0	0.005908	1	Exp_Gene_U133
HGF	ITGA10	0.167603	0.027401	0.140202	1	Exp_Gene_U133
CSF3R	ITGA6	-0.150249	0	0.150249	-1	Exp_Gene_U133
FGFR1	ITGA7	0.060244	0.247971	0.187727	-1	Exp_Gene_U133
FGF2	ITGA8	0.181572	0.03894	0.142632	1	Exp_Gene_U133
FIGF	ITGA8	0.132623	0	0.132623	1	Exp_Gene_U133
CCND3	ITGB1	-0.133016	-0.047392	0.085624	-1	Exp_Gene_U133
CDK2	ITGB1	0.164273	0.108584	0.055688	1	Exp_Gene_U133
ITGA9	ITGB1	-0.164595	0	0.164595	-1	Exp_Gene_U133
GRB2	ITGB4	0	0.026858	0.026858	-1	Exp_Gene_U133
ITGAV	ITGB6	0.078647	0.121073	0.042426	-1	Exp_Gene_U133
CDK4	ITGB8	0	-0.123719	0.123719	1	Exp_Gene_U133
EIF4EBP1	JAK1	-0.137458	0	0.137458	-1	Exp_Gene_U133
GNG12	JAK1	0.18003	0.230801	0.050771	-1	Exp_Gene_U133
FGFR1	KIT	0.107245	0	0.107245	1	Exp_Gene_U133
IFNAR2	KIT	-0.270548	-0.087635	0.182913	-1	Exp_Gene_U133
CCNE2	KITLG	-0.019724	0	0.019724	-1	Exp_Gene_U133
FGF22	KRAS	-0.064016	-0.00046	0.063556	-1	Exp_Gene_U133
IL2RB	LAMA2	0	-0.050963	0.050963	1	Exp_Gene_U133
CCND2	LAMA3	-0.093648	0	0.093648	-1	Exp_Gene_U133
ITGB3	LAMA3	0.079601	0.038528	0.041072	1	Exp_Gene_U133
AKT1	LAMA5	0	0.049649	0.049649	-1	Exp_Gene_U133
GYS1	LAMA5	0.224122	0.076945	0.147177	1	Exp_Gene_U133
BCL2L11	LAMB1	-0.157392	-0.067126	0.090267	-1	Exp_Gene_U133
EIF4E	LAMB2	-0.212109	-0.037249	0.17486	-1	Exp_Gene_U133
LAMA4	LAMB2	0.071473	0	0.071473	1	Exp_Gene_U133
EFNA1	LAMC1	-0.162985	-0.049249	0.113736	-1	Exp_Gene_U133
IGF1R	LAMC3	-0.109126	0	0.109126	-1	Exp_Gene_U133
HSP90AB1	MAP2K2	0.072512	0	0.072512	1	Exp_Gene_U133
EFNA3	MAPK3	0.139786	0.061099	0.078687	1	Exp_Gene_U133
IKBKG	MAPK3	0.24453	0.224216	0.020314	1	Exp_Gene_U133
LAMB3	MET	0.16076	0.128724	0.032035	1	Exp_Gene_U133
IKBKG	MTCP1	0.152759	0.330154	0.177395	-1	Exp_Gene_U133
LAMB1	MTCP1	-0.132347	-0.062374	0.069973	-1	Exp_Gene_U133
HIF1A	MYB	-0.170747	-0.046154	0.124594	-1	Exp_Gene_U133
EFNA4	MYC	-0.103771	-0.113843	0.010072	1	Exp_Gene_U133
EIF4B	MYC	0	0.19412	0.19412	-1	Exp_Gene_U133
EIF4E	NFKB1	0.169209	0.226821	0.057613	-1	Exp_Gene_U133
GNG13	NGFR	0	0.172123	0.172123	-1	Exp_Gene_U133
GNG3	NGFR	0.283301	0	0.283301	1	Exp_Gene_U133
HGF	NGFR	0.170303	0.081615	0.088688	1	Exp_Gene_U133
IL6	NRAS	0.117612	0	0.117612	1	Exp_Gene_U133
CAB39L	PCK2	-0.076962	0	0.076962	-1	Exp_Gene_U133
GNG7	PDGFA	0.105615	0	0.105615	1	Exp_Gene_U133
MYC	PDGFA	-0.235726	0	0.235726	-1	Exp_Gene_U133
JAK2	PDGFB	-0.096255	-0.059809	0.036446	-1	Exp_Gene_U133
LAMC2	PDGFC	0.117581	0.049443	0.068138	1	Exp_Gene_U133
NOS3	PDGFD	-0.019174	0	0.019174	-1	Exp_Gene_U133
ANGPT2	PGF	0.275796	0.129317	0.146479	1	Exp_Gene_U133
CCND2	PGF	0.205808	0	0.205808	1	Exp_Gene_U133
COL2A1	PGF	0.046917	0.142895	0.095978	-1	Exp_Gene_U133
FGFR3	PGF	0.071765	0.217295	0.14553	-1	Exp_Gene_U133
GYS2	PIK3CA	-0.213166	-0.044615	0.168552	-1	Exp_Gene_U133
EGFR	PIK3CB	0	0.038578	0.038578	-1	Exp_Gene_U133
GNG12	PIK3CD	-0.053262	0	0.053262	-1	Exp_Gene_U133
CSF3R	PIK3CG	0.167517	0.090927	0.076591	1	Exp_Gene_U133
AKT1	PIK3R3	0.146156	0.175856	0.0297	-1	Exp_Gene_U133
MDM2	PIK3R5	-0.280164	-0.1051	0.175064	-1	Exp_Gene_U133
BCL2L1	PKN1	0.003008	0.115818	0.11281	-1	Exp_Gene_U133
JAK1	PKN2	0.151066	0.143745	0.007322	1	Exp_Gene_U133
CCNE2	PPP2R1B	0.195653	0.158412	0.037241	1	Exp_Gene_U133
PIK3R1	PPP2R2A	0.174171	0	0.174171	1	Exp_Gene_U133
PPP2CB	PPP2R2A	0.448537	0.487569	0.039032	-1	Exp_Gene_U133
ANGPT1	PPP2R2B	0.059597	0	0.059597	1	Exp_Gene_U133
HSP90B1	PPP2R2B	-0.103936	0	0.103936	-1	Exp_Gene_U133
ITGB4	PPP2R2B	0.065606	0.101586	0.03598	-1	Exp_Gene_U133
IL4	PPP2R2D	-0.17279	-0.073134	0.099656	-1	Exp_Gene_U133
ITGA4	PPP2R2D	-0.054526	0	0.054526	-1	Exp_Gene_U133
COL4A5	PPP2R3A	0.094495	0.174963	0.080469	-1	Exp_Gene_U133
FGFR2	PPP2R3A	0.099413	0	0.099413	1	Exp_Gene_U133
BRCA1	PPP2R5C	-0.061219	0	0.061219	-1	Exp_Gene_U133
EIF4B	PPP2R5D	-0.101366	0	0.101366	-1	Exp_Gene_U133
EPHA2	PPP2R5D	-0.066372	-0.048514	0.017858	-1	Exp_Gene_U133
GNG12	PPP2R5D	-0.149985	-0.006648	0.143337	-1	Exp_Gene_U133
HIF1A	PPP2R5E	0.133127	0.266955	0.133828	-1	Exp_Gene_U133
PPP2CA	PRKAA1	0.197661	0.026681	0.17098	1	Exp_Gene_U133
DDIT4	PRKCA	0.072648	0	0.072648	1	Exp_Gene_U133
FGF3	PRKCG	0.113787	0.010841	0.102946	1	Exp_Gene_U133
FGF8	PRKCG	0.191437	0.064797	0.12664	1	Exp_Gene_U133
EGF	PRLR	0.202092	0.085095	0.116997	1	Exp_Gene_U133
LAMB3	PTEN	0.138267	0.077195	0.061072	1	Exp_Gene_U133
ITGA9	PTK2	0.137999	0.000641	0.137358	1	Exp_Gene_U133
PIK3CA	PTK2	0.137791	0.129328	0.008464	1	Exp_Gene_U133
CAB39	RAC1	0.199304	0.10654	0.092765	1	Exp_Gene_U133
COL4A5	RAC1	0.089553	0	0.089553	1	Exp_Gene_U133
PRKAA2	RAC1	-0.303292	-0.11315	0.190142	-1	Exp_Gene_U133
HGF	RAF1	-0.103818	-0.060131	0.043687	-1	Exp_Gene_U133
INSR	RAF1	0.122571	0.050072	0.072499	1	Exp_Gene_U133
LAMB2	RAF1	0.069874	0.215484	0.145611	-1	Exp_Gene_U133
MAP2K2	RAF1	0.148943	0.025904	0.123039	1	Exp_Gene_U133
GNB1	RBL2	0.155826	0.025285	0.130541	1	Exp_Gene_U133
FGF7	RELA	-0.175439	0	0.175439	-1	Exp_Gene_U133
KRAS	RELN	0.17153	0.054151	0.117379	1	Exp_Gene_U133
GNB2	RHEB	0.129536	0.112995	0.016541	1	Exp_Gene_U133
INSR	RHEB	-0.135756	0	0.135756	-1	Exp_Gene_U133
MTCP1	RHEB	0.107107	0.029672	0.077435	1	Exp_Gene_U133
CREB3	RPS6	0.091809	0	0.091809	1	Exp_Gene_U133
ITGB5	RPS6	-0.12316	0	0.12316	-1	Exp_Gene_U133
LAMB3	RPS6KA1	0.086113	0.005348	0.080765	1	Exp_Gene_U133
MDM2	RPS6KA1	-0.129143	0	0.129143	-1	Exp_Gene_U133
PIK3CD	RPS6KA1	0.039739	0.192165	0.152426	-1	Exp_Gene_U133
CHAD	RPS6KA3	-0.097699	0	0.097699	-1	Exp_Gene_U133
PPP2R2B	RPS6KA6	0.250029	0.102953	0.147076	1	Exp_Gene_U133
GRB2	RPS6KB1	0.234729	0.328834	0.094104	-1	Exp_Gene_U133
BCL2L1	RRAGA	0.10582	0.022519	0.083301	1	Exp_Gene_U133
RPS6	RRAGA	0.220375	0.295289	0.074914	-1	Exp_Gene_U133
CDK4	RRAGB	0.206422	0.147812	0.05861	1	Exp_Gene_U133
RPS6KA3	RRAGB	0.11928	0.010937	0.108343	1	Exp_Gene_U133
COL9A2	RRAGC	0.217648	0.131852	0.085797	1	Exp_Gene_U133
DDIT4	RRAGD	0.165518	0.044871	0.120647	1	Exp_Gene_U133
FGFR2	SGK2	0.152615	0.040824	0.111791	1	Exp_Gene_U133
LAMB3	SGK2	0.106695	0.028041	0.078654	1	Exp_Gene_U133
CCNE2	SGK3	0.145952	0.074386	0.071566	1	Exp_Gene_U133
FN1	SPP1	0.155148	0.133467	0.02168	1	Exp_Gene_U133
AKT1	STK11	0.065154	0.086734	0.021579	-1	Exp_Gene_U133
ITGA4	STK11	-0.171642	-0.094925	0.076716	-1	Exp_Gene_U133
RRAGD	THBS3	-0.111131	-0.040476	0.070654	-1	Exp_Gene_U133
KIT	THBS4	0.16878	0.090791	0.077989	1	Exp_Gene_U133
SGK3	TLR2	0	0.081726	0.081726	-1	Exp_Gene_U133
FASLG	TLR4	0	0.07476	0.07476	-1	Exp_Gene_U133
FGF18	TNF	0.146315	0.008902	0.137413	1	Exp_Gene_U133
IKBKG	TSC1	0.225798	0.059507	0.166291	1	Exp_Gene_U133
PDPK1	TSC1	0.373949	0.107967	0.265982	1	Exp_Gene_U133
RPS6KA2	TSC1	0.258409	0.078622	0.179787	1	Exp_Gene_U133
FGF8	TSC2	-0.17452	-0.036986	0.137534	-1	Exp_Gene_U133
FGFR1	TSC2	0.055946	0.148261	0.092315	-1	Exp_Gene_U133
INSR	TSC2	0.123579	0.084477	0.039102	1	Exp_Gene_U133
PDPK1	TSC2	0.145702	0.342041	0.196339	-1	Exp_Gene_U133
PKN1	TSC2	0.201998	0.075311	0.126687	1	Exp_Gene_U133
EFNA4	ULK1	0.040552	0.16332	0.122769	-1	Exp_Gene_U133
FOXO3	ULK1	0.111055	0.044376	0.06668	1	Exp_Gene_U133
MAP2K2	ULK1	0.060752	0	0.060752	1	Exp_Gene_U133
MYC	ULK2	-0.125725	0	0.125725	-1	Exp_Gene_U133
FLT1	VEGFA	0.235565	0.061181	0.174384	1	Exp_Gene_U133
KIT	VEGFA	-0.096222	0	0.096222	-1	Exp_Gene_U133
PKN2	VEGFB	-0.153391	0	0.153391	-1	Exp_Gene_U133
RELA	VEGFB	0.077384	0.154304	0.07692	-1	Exp_Gene_U133
RRAGD	VEGFB	0.15343	0.09466	0.05877	1	Exp_Gene_U133
ITGA8	VTN	0.16936	0.005717	0.163643	1	Exp_Gene_U133
LAMC2	VTN	-0.072451	0	0.072451	-1	Exp_Gene_U133
THBS4	VWF	0.023829	0.156533	0.132704	-1	Exp_Gene_U133
ANGPT2	YWHAQ	0.010863	0	0.010863	1	Exp_Gene_U133
CSF3R	YWHAQ	-0.237994	0	0.237994	-1	Exp_Gene_U133
CCNE2	YWHAZ	0.22842	0.104154	0.124266	1	Exp_Gene_U133
AKT1	AKT2	0.119702	0	0.119702	1	Exp_Exon_HUEX
BCL2	CCNE1	-0.199514	0	0.199514	-1	Exp_Exon_HUEX
CASP9	CCNE1	0.164163	0.029041	0.135123	1	Exp_Exon_HUEX
CCND1	CCNE2	-0.080435	-0.151414	0.070979	1	Exp_Exon_HUEX
CCNE2	CDK2	0.142138	0.263273	0.121135	-1	Exp_Exon_HUEX
BAD	CDK4	0.115465	0.08111	0.034355	1	Exp_Exon_HUEX
CCND2	CDK6	0.108028	0.18247	0.074442	-1	Exp_Exon_HUEX
BCL2L1	CDKN1B	0.178637	0	0.178637	1	Exp_Exon_HUEX
BCL2L1	CREB3L2	0.116749	0.057507	0.059242	1	Exp_Exon_HUEX
CCNE2	CREB3L2	-0.154496	-0.130181	0.024316	-1	Exp_Exon_HUEX
CCND3	CSF1	0.144956	0.126196	0.01876	1	Exp_Exon_HUEX
CHUK	EFNA5	-0.157328	-0.084094	0.073234	-1	Exp_Exon_HUEX
BCL2L11	EIF4B	-0.026704	0	0.026704	-1	Exp_Exon_HUEX
CREB3	FGF13	0.130816	0.060669	0.070148	1	Exp_Exon_HUEX
COL4A6	FGF17	0.117591	0.183396	0.065806	-1	Exp_Exon_HUEX
COL9A2	FGF17	0.165582	0.181575	0.015993	-1	Exp_Exon_HUEX
CDKN1B	FGF18	-0.062718	-0.122138	0.059419	1	Exp_Exon_HUEX
COL2A1	FGF20	0.115578	0.023193	0.092385	1	Exp_Exon_HUEX
EIF4EBP1	FGFR1	0.179331	0.078812	0.100519	1	Exp_Exon_HUEX
ANGPT2	FLT1	0.294868	0.370771	0.075903	-1	Exp_Exon_HUEX
CCND2	FLT4	0.016827	0	0.016827	1	Exp_Exon_HUEX
FGF17	FLT4	0.146648	0.046646	0.100002	1	Exp_Exon_HUEX
CHRM2	GH1	0.142436	0.06868	0.073756	1	Exp_Exon_HUEX
CASP9	GNB1	0.212035	0.335174	0.123139	-1	Exp_Exon_HUEX
EFNA3	GNG3	0.085385	0.036396	0.048989	1	Exp_Exon_HUEX
GNG11	GNG4	0.04983	0	0.04983	1	Exp_Exon_HUEX
CASP9	GNGT1	0.219446	0.117485	0.101961	1	Exp_Exon_HUEX
CCNE1	GSK3B	0.164661	0.001048	0.163613	1	Exp_Exon_HUEX
GNB1	GSK3B	0.209533	0	0.209533	1	Exp_Exon_HUEX
FIGF	HGF	0	0.10034	0.10034	-1	Exp_Exon_HUEX
CAB39	HIF1A	0.130491	0.058718	0.071773	1	Exp_Exon_HUEX
FIGF	HSP90AB1	-0.12795	-0.091945	0.036005	-1	Exp_Exon_HUEX
FGFR3	IGF1	-0.192357	-0.053258	0.139099	-1	Exp_Exon_HUEX
AKT1	IKBKB	0.009493	0	0.009493	1	Exp_Exon_HUEX
FGFR1	IKBKB	0.088248	0.034487	0.053761	1	Exp_Exon_HUEX
CDKN1A	IL4R	0.099334	0.036441	0.062893	1	Exp_Exon_HUEX
COL4A6	IL4R	-0.118076	0	0.118076	-1	Exp_Exon_HUEX
CDKN1A	IL7	0.191608	0.100658	0.09095	1	Exp_Exon_HUEX
FLT1	IL7R	0.191079	0.137264	0.053815	1	Exp_Exon_HUEX
IL6R	INSR	0.113553	0	0.113553	1	Exp_Exon_HUEX
HGF	ITGA10	0.119403	0.054366	0.065037	1	Exp_Exon_HUEX
CSF3R	ITGA6	-0.15998	0	0.15998	-1	Exp_Exon_HUEX
FGFR1	ITGA7	0.026682	0.239659	0.212978	-1	Exp_Exon_HUEX
FGF2	ITGA8	0.179402	0	0.179402	1	Exp_Exon_HUEX
CDK2	ITGB1	0.142723	0.092264	0.05046	1	Exp_Exon_HUEX
ITGA9	ITGB1	-0.134371	0	0.134371	-1	Exp_Exon_HUEX
ITGA3	ITGB3	0.092627	0.132919	0.040292	-1	Exp_Exon_HUEX
ITGAV	ITGB6	0.142309	0.243071	0.100763	-1	Exp_Exon_HUEX
CDK4	ITGB8	-0.042897	-0.099504	0.056608	1	Exp_Exon_HUEX
EFNA3	ITGB8	-0.191289	-0.077521	0.113768	-1	Exp_Exon_HUEX
EIF4EBP1	JAK1	-0.144899	0	0.144899	-1	Exp_Exon_HUEX
GNG12	JAK1	0.060848	0.179665	0.118817	-1	Exp_Exon_HUEX
ITGAV	JAK2	0.133234	0.077783	0.055451	1	Exp_Exon_HUEX
FGFR1	KIT	0.089509	0	0.089509	1	Exp_Exon_HUEX
IFNAR2	KIT	-0.301849	-0.002146	0.299703	-1	Exp_Exon_HUEX
CCNE2	KITLG	0	0.104033	0.104033	-1	Exp_Exon_HUEX
COL9A1	KITLG	-0.117792	0	0.117792	-1	Exp_Exon_HUEX
FGFR2	KITLG	-0.161756	0	0.161756	-1	Exp_Exon_HUEX
FGF22	KRAS	-0.173879	-0.055851	0.118028	-1	Exp_Exon_HUEX
CCND2	LAMA3	-0.145768	-0.015533	0.130236	-1	Exp_Exon_HUEX
ITGB3	LAMA3	0.073731	0.017306	0.056425	1	Exp_Exon_HUEX
AKT1	LAMA5	0	0.076671	0.076671	-1	Exp_Exon_HUEX
CDK6	LAMA5	0.061359	0	0.061359	1	Exp_Exon_HUEX
GYS1	LAMA5	0.103973	0.04231	0.061663	1	Exp_Exon_HUEX
BCL2L11	LAMB1	-0.123775	-0.071218	0.052557	-1	Exp_Exon_HUEX
EIF4E	LAMB2	-0.083784	-0.081393	0.002391	-1	Exp_Exon_HUEX
LAMA4	LAMB2	0.085559	0	0.085559	1	Exp_Exon_HUEX
EFNA1	LAMC1	-0.170445	-0.131355	0.039091	-1	Exp_Exon_HUEX
IGF1R	LAMC3	-0.106273	0	0.106273	-1	Exp_Exon_HUEX
CDKN1A	MDM2	0.185365	0.055807	0.129558	1	Exp_Exon_HUEX
LAMB3	MET	0.169144	0.12687	0.042274	1	Exp_Exon_HUEX
IKBKG	MTCP1	0.308824	0.365994	0.057169	-1	Exp_Exon_HUEX
LAMB1	MTCP1	-0.13911	-0.063284	0.075825	-1	Exp_Exon_HUEX
HIF1A	MYB	-0.121002	-0.07527	0.045731	-1	Exp_Exon_HUEX
EFNA4	MYC	-0.13253	-0.155096	0.022565	1	Exp_Exon_HUEX
EIF4B	MYC	0	0.182445	0.182445	-1	Exp_Exon_HUEX
LAMC1	MYC	-0.152705	-0.095703	0.057002	-1	Exp_Exon_HUEX
EIF4E	NFKB1	0.154285	0.206307	0.052022	-1	Exp_Exon_HUEX
GNG3	NGFR	0.245901	0.183989	0.061912	1	Exp_Exon_HUEX
HGF	NGFR	0.095949	0.037055	0.058894	1	Exp_Exon_HUEX
IL6	NRAS	0.138325	0	0.138325	1	Exp_Exon_HUEX
CAB39L	PCK2	-0.148233	-0.07012	0.078112	-1	Exp_Exon_HUEX
GNG7	PDGFA	0.030052	0	0.030052	1	Exp_Exon_HUEX
MYC	PDGFA	-0.251317	0	0.251317	-1	Exp_Exon_HUEX
JAK2	PDGFB	-0.140612	0	0.140612	-1	Exp_Exon_HUEX
LAMC2	PDGFC	0.119703	0.092583	0.02712	1	Exp_Exon_HUEX
NOS3	PDGFD	-0.146896	-0.058402	0.088494	-1	Exp_Exon_HUEX
ANGPT2	PGF	0.226714	0.043168	0.183546	1	Exp_Exon_HUEX
COL2A1	PGF	0.104994	0.180917	0.075923	-1	Exp_Exon_HUEX
EGFR	PIK3CB	0	0.057717	0.057717	-1	Exp_Exon_HUEX
GNG12	PIK3CD	-0.12418	0	0.12418	-1	Exp_Exon_HUEX
IL2RB	PIK3CD	0.006483	0.113527	0.107044	-1	Exp_Exon_HUEX
AKT1	PIK3R3	0	0.159558	0.159558	-1	Exp_Exon_HUEX
BCL2L1	PKN1	0.066553	0.137021	0.070468	-1	Exp_Exon_HUEX
CCNE2	PPP2R1B	0.245109	0.177272	0.067837	1	Exp_Exon_HUEX
PIK3R1	PPP2R2A	0.187465	0	0.187465	1	Exp_Exon_HUEX
PPP2CB	PPP2R2A	0.57059	0.575072	0.004481	-1	Exp_Exon_HUEX
ANGPT1	PPP2R2B	0.092633	0	0.092633	1	Exp_Exon_HUEX
HSP90B1	PPP2R2B	-0.182102	-0.089018	0.093084	-1	Exp_Exon_HUEX
ITGB4	PPP2R2B	0.03019	0.155687	0.125496	-1	Exp_Exon_HUEX
IL4	PPP2R2D	-0.123914	-0.068006	0.055908	-1	Exp_Exon_HUEX
ITGA4	PPP2R2D	-0.033011	-0.002121	0.030889	-1	Exp_Exon_HUEX
COL4A5	PPP2R3A	0.032149	0.139915	0.107765	-1	Exp_Exon_HUEX
FGFR2	PPP2R3A	0.089418	0.01326	0.076158	1	Exp_Exon_HUEX
BRCA1	PPP2R5C	-0.106123	-0.007896	0.098227	-1	Exp_Exon_HUEX
GNG12	PPP2R5C	0.178499	0.046694	0.131806	1	Exp_Exon_HUEX
HSP90AA1	PPP2R5C	0.265372	0.343208	0.077836	-1	Exp_Exon_HUEX
EIF4B	PPP2R5D	-0.061651	0	0.061651	-1	Exp_Exon_HUEX
GNG12	PPP2R5D	-0.066281	0	0.066281	-1	Exp_Exon_HUEX
PPP2CA	PRKAA1	0.204792	0.090235	0.114558	1	Exp_Exon_HUEX
ATF2	PRKAA2	0.133335	0.056181	0.077154	1	Exp_Exon_HUEX
DDIT4	PRKCA	0.030415	0	0.030415	1	Exp_Exon_HUEX
FGF8	PRKCG	0.080293	0.178604	0.098311	-1	Exp_Exon_HUEX
LAMB3	PTEN	0.16971	0.064487	0.105223	1	Exp_Exon_HUEX
ITGA9	PTK2	0.193223	0.117838	0.075385	1	Exp_Exon_HUEX
PIK3CA	PTK2	0.052054	0.032921	0.019133	1	Exp_Exon_HUEX
KRAS	RAC1	0.118444	0.095821	0.022623	1	Exp_Exon_HUEX
PRKAA2	RAC1	-0.120126	-0.006316	0.11381	-1	Exp_Exon_HUEX
INSR	RAF1	0.19547	0.081036	0.114434	1	Exp_Exon_HUEX
LAMB2	RAF1	0.083141	0.189389	0.106248	-1	Exp_Exon_HUEX
KRAS	RELN	0.195728	0.005935	0.189794	1	Exp_Exon_HUEX
INSR	RHEB	-0.124319	-0.008736	0.115583	-1	Exp_Exon_HUEX
MTCP1	RHEB	0.128534	0.047037	0.081498	1	Exp_Exon_HUEX
CREB3	RPS6	0.146025	0.089644	0.056382	1	Exp_Exon_HUEX
LAMB3	RPS6KA1	0.102023	0	0.102023	1	Exp_Exon_HUEX
MDM2	RPS6KA1	-0.200731	-0.079965	0.120766	-1	Exp_Exon_HUEX
PPP2R2B	RPS6KA6	0.225059	0.079045	0.146014	1	Exp_Exon_HUEX
BCL2L1	RRAGA	0.21026	0.007861	0.202399	1	Exp_Exon_HUEX
RPS6	RRAGA	0.308242	0.365684	0.057442	-1	Exp_Exon_HUEX
RPS6KA3	RRAGB	0.157433	0	0.157433	1	Exp_Exon_HUEX
DDIT4	RRAGD	0.178486	0.017289	0.161198	1	Exp_Exon_HUEX
CAB39L	RXRA	-0.158915	0	0.158915	-1	Exp_Exon_HUEX
FGFR2	SGK2	0.126148	0.016778	0.10937	1	Exp_Exon_HUEX
LAMB3	SGK2	0.080996	0.021158	0.059838	1	Exp_Exon_HUEX
CCNE2	SGK3	0.124336	0.094429	0.029906	1	Exp_Exon_HUEX
FN1	SPP1	0.152186	0.110173	0.042013	1	Exp_Exon_HUEX
AKT1	STK11	0.004765	0.062942	0.058176	-1	Exp_Exon_HUEX
BCL2L1	THBS1	0.093508	0	0.093508	1	Exp_Exon_HUEX
IGF1R	THBS3	0.177252	0.105682	0.07157	1	Exp_Exon_HUEX
RRAGD	THBS3	-0.184485	-0.099942	0.084543	-1	Exp_Exon_HUEX
ITGB4	THBS4	-0.146915	-0.137344	0.009571	-1	Exp_Exon_HUEX
KIT	THBS4	0.198449	0.069738	0.12871	1	Exp_Exon_HUEX
SGK3	TLR2	0.007018	0.081093	0.074075	-1	Exp_Exon_HUEX
FGF18	TNF	0.125723	0.090168	0.035555	1	Exp_Exon_HUEX
IFNA2	TNF	0.199512	0.008551	0.190961	1	Exp_Exon_HUEX
EIF4EBP1	TSC1	-0.250173	-0.120868	0.129305	-1	Exp_Exon_HUEX
PDPK1	TSC1	0.166474	0.010492	0.155982	1	Exp_Exon_HUEX
RPS6KA2	TSC1	0.019655	0	0.019655	1	Exp_Exon_HUEX
FGFR1	TSC2	0.063392	0.124867	0.061475	-1	Exp_Exon_HUEX
IKBKB	TSC2	0	0.059021	0.059021	-1	Exp_Exon_HUEX
INSR	TSC2	0.159482	0.042239	0.117243	1	Exp_Exon_HUEX
PDPK1	TSC2	0.419212	0.549971	0.13076	-1	Exp_Exon_HUEX
PKN1	TSC2	0.175856	0.09246	0.083396	1	Exp_Exon_HUEX
EFNA4	ULK1	0.037635	0.11828	0.080645	-1	Exp_Exon_HUEX
FOXO3	ULK1	0.215936	0.106793	0.109143	1	Exp_Exon_HUEX
MYC	ULK2	-0.012106	0	0.012106	-1	Exp_Exon_HUEX
KIT	VEGFA	-0.16706	-0.013818	0.153242	-1	Exp_Exon_HUEX
ITGA8	VTN	0.152569	0.045522	0.107047	1	Exp_Exon_HUEX
THBS4	VWF	0	0.128303	0.128303	-1	Exp_Exon_HUEX
ANGPT2	YWHAQ	0.143107	0.036643	0.106464	1	Exp_Exon_HUEX
CSF3R	YWHAQ	-0.184084	-0.001171	0.182913	-1	Exp_Exon_HUEX
CCNE2	YWHAZ	0.219394	0.097466	0.121928	1	Exp_Exon_HUEX

## Sheet: Platinum resistant tumors
Gene1	Gene2	Partial correlation	Theta (Z)	Platform
AKT1	AKT2	0.1908	-0.280381	Exp_Gene_G450
BAD	BCL2L11	-0.027081	0.040277	Exp_Gene_G450
AKT2	CCNE1	0.12488	-0.165495	Exp_Gene_G450
BCL2	CCNE1	-0.110113	0.164472	Exp_Gene_G450
BCL2L11	CCNE1	0.134833	-0.183	Exp_Gene_G450
BRCA1	CCNE1	0.177688	-0.245441	Exp_Gene_G450
CASP9	CCNE1	0.231293	-0.315036	Exp_Gene_G450
CCND1	CCNE1	-0.166151	0.273431	Exp_Gene_G450
CCND2	CCNE1	-0.08112	0.110775	Exp_Gene_G450
CCND1	CCNE2	-0.079484	0.138635	Exp_Gene_G450
CCNE2	CDK2	0.103076	-0.151704	Exp_Gene_G450
AKT3	CDK4	-0.138045	0.201201	Exp_Gene_G450
BAD	CDK4	0.158351	-0.283345	Exp_Gene_G450
CDK2	CDK4	0.262804	-0.392863	Exp_Gene_G450
BCL2	CDK6	0.123186	-0.181306	Exp_Gene_G450
CCND1	CDK6	0.221352	-0.358947	Exp_Gene_G450
CCND2	CDK6	0.073859	-0.099385	Exp_Gene_G450
ATF4	CDKN1A	0.147274	-0.197778	Exp_Gene_G450
BCL2L1	CDKN1B	0.257572	-0.318106	Exp_Gene_G450
CAB39	CHUK	0.104038	-0.222973	Exp_Gene_G450
COL1A1	COL1A2	0.293723	-2.17993	Exp_Gene_G450
ANGPT2	COL4A1	0.094886	-0.279578	Exp_Gene_G450
AKT1	COL4A2	0.004221	-0.010834	Exp_Gene_G450
COL1A1	COL4A2	0.054992	-0.32282	Exp_Gene_G450
COL4A1	COL4A2	0.577012	-2.36617	Exp_Gene_G450
AKT3	COL4A3	0.121598	-0.175789	Exp_Gene_G450
CDK6	COL4A3	0.000305	-0.000486	Exp_Gene_G450
COL4A3	COL4A4	0.598777	-1.02394	Exp_Gene_G450
CCND2	COL4A6	0.183804	-0.325384	Exp_Gene_G450
COL4A3	COL4A6	0.055773	-0.117105	Exp_Gene_G450
COL4A5	COL4A6	0.646723	-1.56927	Exp_Gene_G450
CDKN1A	COL6A2	0.113008	-0.418631	Exp_Gene_G450
COL1A1	COL6A2	0.084851	-0.815649	Exp_Gene_G450
COL6A1	COL6A2	0.595638	-4.11524	Exp_Gene_G450
COL1A1	COL6A3	0.295945	-2.54632	Exp_Gene_G450
COL1A2	COL6A3	0.362024	-2.36949	Exp_Gene_G450
COL6A2	COL6A3	0.15201	-1.28864	Exp_Gene_G450
BCL2L11	COL9A1	0.172757	-0.209362	Exp_Gene_G450
BRCA1	COL9A1	0.140016	-0.172692	Exp_Gene_G450
COL9A1	COL9A2	0.103454	-0.135644	Exp_Gene_G450
COL2A1	COL9A3	0.192961	-0.326723	Exp_Gene_G450
COL9A2	COL9A3	0.080532	-0.121791	Exp_Gene_G450
ATF2	CREB1	0.281133	-0.581677	Exp_Gene_G450
CAB39	CREB1	0.261859	-0.612021	Exp_Gene_G450
CHUK	CREB1	0.110657	-0.303367	Exp_Gene_G450
BAD	CREB3	0.224833	-0.396637	Exp_Gene_G450
COL1A1	CREB3L1	0.157081	-0.780316	Exp_Gene_G450
COL2A1	CREB3L1	0.050165	-0.106498	Exp_Gene_G450
COL6A2	CREB3L1	0.238503	-1.16734	Exp_Gene_G450
BCL2L1	CREB3L2	0.142816	-0.1744	Exp_Gene_G450
BRAF	CREB3L2	0.118656	-0.13983	Exp_Gene_G450
CCNE2	CREB3L2	-0.079825	0.110571	Exp_Gene_G450
COL4A6	CREB5	0.146574	-0.251907	Exp_Gene_G450
ANGPT1	CSF1	-0.083269	0.138237	Exp_Gene_G450
CCND3	CSF1	0.079327	-0.13378	Exp_Gene_G450
CSF1	CSF1R	0.014947	-0.028718	Exp_Gene_G450
CSF1	CSF3R	0.252102	-0.435956	Exp_Gene_G450
CSF1R	CSF3R	0.115972	-0.198787	Exp_Gene_G450
CREB1	DDIT4	-0.109201	0.213766	Exp_Gene_G450
CCND2	EFNA1	-0.06548	0.079903	Exp_Gene_G450
COL9A1	EFNA1	-0.143218	0.173337	Exp_Gene_G450
DDIT4	EFNA1	0.048327	-0.060215	Exp_Gene_G450
CASP9	EFNA2	-0.022981	0.026733	Exp_Gene_G450
COL9A3	EFNA2	0.086011	-0.114756	Exp_Gene_G450
CASP9	EFNA4	0.014431	-0.021378	Exp_Gene_G450
CDK4	EFNA4	0.151285	-0.268682	Exp_Gene_G450
EFNA1	EFNA4	0.062704	-0.09244	Exp_Gene_G450
EFNA3	EFNA4	0.329219	-0.558578	Exp_Gene_G450
CHUK	EFNA5	-0.09995	0.161572	Exp_Gene_G450
COL4A3	EFNA5	-0.141429	0.189625	Exp_Gene_G450
CREB1	EGF	-0.136859	0.264073	Exp_Gene_G450
BCL2L11	EIF4B	-0.097252	0.134833	Exp_Gene_G450
CCNE1	EIF4B	-0.09897	0.153354	Exp_Gene_G450
CCNE2	EIF4B	-0.147972	0.243005	Exp_Gene_G450
CDK4	EIF4B	0.110235	-0.183877	Exp_Gene_G450
CDK6	EIF4B	0.118298	-0.18062	Exp_Gene_G450
CHUK	EIF4B	0.138525	-0.276324	Exp_Gene_G450
CREB3	EIF4B	-0.065866	0.108319	Exp_Gene_G450
CREB3	EIF4E	0.112163	-0.196649	Exp_Gene_G450
CSF1	EIF4E	-0.030154	0.056308	Exp_Gene_G450
EGF	EIF4E	0.075597	-0.113151	Exp_Gene_G450
CAB39L	EIF4E2	0.106302	-0.12866	Exp_Gene_G450
EFNA4	EIF4E2	0.149706	-0.231388	Exp_Gene_G450
ATF4	EIF4EBP1	0.099933	-0.127891	Exp_Gene_G450
CDK4	EIF4EBP1	0.211299	-0.32136	Exp_Gene_G450
BCL2L1	EPHA2	0.080363	-0.127712	Exp_Gene_G450
CASP9	EPHA2	0.099433	-0.151862	Exp_Gene_G450
CCND1	EPHA2	0.19898	-0.367177	Exp_Gene_G450
EFNA1	EPHA2	0.108082	-0.164271	Exp_Gene_G450
COL4A3	EPO	0.010875	-0.020895	Exp_Gene_G450
CSF3	EPO	0.154653	-0.289502	Exp_Gene_G450
CDC37	EPOR	0.132292	-0.186025	Exp_Gene_G450
BCL2	F2R	-0.13269	0.211873	Exp_Gene_G450
COL1A2	F2R	0.152804	-0.47803	Exp_Gene_G450
CREB1	F2R	0.085377	-0.194364	Exp_Gene_G450
COL6A2	FASLG	-0.026951	0.174961	Exp_Gene_G450
ANGPT1	FGF1	0.086534	-0.176148	Exp_Gene_G450
COMP	FGF1	0.117343	-0.264337	Exp_Gene_G450
CREB3	FGF13	0.093716	-0.13171	Exp_Gene_G450
COL4A4	FGF14	0.097455	-0.131195	Exp_Gene_G450
COL4A6	FGF17	0.155638	-0.290561	Exp_Gene_G450
COL9A2	FGF17	0.03696	-0.051526	Exp_Gene_G450
COL9A3	FGF17	0.148096	-0.219653	Exp_Gene_G450
BCL2	FGF18	-0.104782	0.157229	Exp_Gene_G450
CCND3	FGF18	-0.101834	0.152625	Exp_Gene_G450
CDKN1B	FGF18	-0.01699	0.022561	Exp_Gene_G450
COL6A2	FGF18	0.074606	-0.284081	Exp_Gene_G450
EIF4E2	FGF18	0.109173	-0.15586	Exp_Gene_G450
EPHA2	FGF18	0.168534	-0.287973	Exp_Gene_G450
FGF13	FGF2	0.102911	-0.127771	Exp_Gene_G450
COL2A1	FGF20	0.13669	-0.201493	Exp_Gene_G450
CD19	FGF21	-0.005209	0.006061	Exp_Gene_G450
CSH2	FGF22	0.118418	-0.193791	Exp_Gene_G450
ANGPT4	FGF23	0.139319	-0.236275	Exp_Gene_G450
CHAD	FGF23	-0.021096	0.031943	Exp_Gene_G450
COL2A1	FGF23	0.081825	-0.15692	Exp_Gene_G450
CSH2	FGF23	-0.008588	0.018337	Exp_Gene_G450
FGF17	FGF3	0.245513	-0.304301	Exp_Gene_G450
ANGPT1	FGF5	0.132666	-0.185101	Exp_Gene_G450
COL4A3	FGF5	0.052805	-0.081253	Exp_Gene_G450
EPO	FGF5	0.18145	-0.310208	Exp_Gene_G450
FGF2	FGF5	0.044237	-0.059772	Exp_Gene_G450
FGF1	FGF7	0.312194	-0.868662	Exp_Gene_G450
COL2A1	FGF8	0.153467	-0.225933	Exp_Gene_G450
CSF3	FGF8	0.051712	-0.073069	Exp_Gene_G450
FGF20	FGF8	0.388312	-0.472923	Exp_Gene_G450
CDK6	FGF9	0.16962	-0.242042	Exp_Gene_G450
COL2A1	FGF9	0.093491	-0.14674	Exp_Gene_G450
COL4A2	FGFR1	0.082214	-0.187104	Exp_Gene_G450
COL9A3	FGFR1	0.14281	-0.219359	Exp_Gene_G450
CREB5	FGFR1	0.122034	-0.159071	Exp_Gene_G450
EFNA4	FGFR1	0.076479	-0.124055	Exp_Gene_G450
EIF4EBP1	FGFR1	0.147361	-0.204696	Exp_Gene_G450
FGF9	FGFR1	0.239196	-0.340577	Exp_Gene_G450
BCL2L1	FGFR2	0.13732	-0.187671	Exp_Gene_G450
CREB3L2	FGFR2	0.028892	-0.036412	Exp_Gene_G450
DDIT4	FGFR2	-0.086246	0.115962	Exp_Gene_G450
COL9A3	FGFR3	0.253466	-0.365272	Exp_Gene_G450
EFNA3	FGFR3	0.03505	-0.050439	Exp_Gene_G450
FGF18	FGFR3	0.119814	-0.168422	Exp_Gene_G450
COL2A1	FGFR4	0.131105	-0.210208	Exp_Gene_G450
BCL2L1	FIGF	-0.132307	0.162561	Exp_Gene_G450
CSH2	FIGF	-0.054964	0.087213	Exp_Gene_G450
EGF	FIGF	0.161937	-0.192945	Exp_Gene_G450
ANGPT2	FLT1	0.323714	-0.679756	Exp_Gene_G450
COL4A1	FLT1	0.147601	-0.500809	Exp_Gene_G450
CCND2	FLT4	0.170419	-0.192955	Exp_Gene_G450
FGF17	FLT4	0.035085	-0.041893	Exp_Gene_G450
CREB3	FOXO3	-0.086835	0.131629	Exp_Gene_G450
EFNA1	FOXO3	-0.023338	0.029785	Exp_Gene_G450
ANGPT4	G6PC	0.088617	-0.140808	Exp_Gene_G450
EFNA5	G6PC	0.002776	-0.00381	Exp_Gene_G450
EPO	G6PC	0.271424	-0.533804	Exp_Gene_G450
FGF23	G6PC	0.223246	-0.431716	Exp_Gene_G450
FGF6	G6PC	0.059628	-0.082789	Exp_Gene_G450
EPO	G6PC2	-0.087288	0.14147	Exp_Gene_G450
CCND3	G6PC3	0.138704	-0.188379	Exp_Gene_G450
CDK4	G6PC3	0.070866	-0.105344	Exp_Gene_G450
CDKN1A	G6PC3	0.059168	-0.079853	Exp_Gene_G450
CREB3	G6PC3	0.088296	-0.129404	Exp_Gene_G450
EIF4E	G6PC3	0.063692	-0.095781	Exp_Gene_G450
BAD	GH1	0.106328	-0.190322	Exp_Gene_G450
CD19	GH1	0.025453	-0.037032	Exp_Gene_G450
CHAD	GH1	0.169214	-0.236533	Exp_Gene_G450
CHRM2	GH1	-0.11617	0.159286	Exp_Gene_G450
CSH2	GH1	0.386085	-0.760981	Exp_Gene_G450
FGF21	GH2	0.188934	-0.278987	Exp_Gene_G450
FGF22	GH2	0.248015	-0.380203	Exp_Gene_G450
AKT3	GHR	0.223543	-0.303912	Exp_Gene_G450
ANGPT1	GHR	0.066923	-0.09869	Exp_Gene_G450
FGF13	GHR	0.061806	-0.082183	Exp_Gene_G450
FGF14	GHR	0.165737	-0.212197	Exp_Gene_G450
FGF2	GHR	0.106256	-0.151747	Exp_Gene_G450
CASP9	GNB1	0.194151	-0.25925	Exp_Gene_G450
FOXO3	GNB1	0.092387	-0.129358	Exp_Gene_G450
AKT1	GNB2	0.337775	-0.641216	Exp_Gene_G450
CDC37	GNB2	0.20294	-0.350437	Exp_Gene_G450
CHRM2	GNB3	0.091083	-0.149665	Exp_Gene_G450
COL4A6	GNB3	0.054454	-0.138188	Exp_Gene_G450
CSF1R	GNB3	-0.107736	0.236307	Exp_Gene_G450
CSF3	GNB3	0.199497	-0.406248	Exp_Gene_G450
FASLG	GNB3	-0.149963	0.502794	Exp_Gene_G450
FGF23	GNB3	0.196194	-0.447999	Exp_Gene_G450
G6PC3	GNB3	0.137814	-0.24559	Exp_Gene_G450
COL9A1	GNB5	-0.141384	0.177861	Exp_Gene_G450
FGF13	GNB5	0.102938	-0.126606	Exp_Gene_G450
FGFR2	GNB5	-0.132744	0.180342	Exp_Gene_G450
EIF4E2	GNG11	0.049947	-0.075303	Exp_Gene_G450
FOXO3	GNG11	-0.077991	0.118175	Exp_Gene_G450
GHR	GNG12	0.011505	-0.017388	Exp_Gene_G450
ANGPT4	GNG13	0.123741	-0.181662	Exp_Gene_G450
FGF21	GNG13	-0.082227	0.108471	Exp_Gene_G450
FGF22	GNG13	-0.111389	0.152547	Exp_Gene_G450
EFNA3	GNG3	0.194851	-0.260781	Exp_Gene_G450
FGF2	GNG4	0.215787	-0.290398	Exp_Gene_G450
FGF20	GNG4	0.133083	-0.17127	Exp_Gene_G450
FGF9	GNG4	0.100748	-0.138055	Exp_Gene_G450
GNG11	GNG4	0.166865	-0.254092	Exp_Gene_G450
CCNE1	GNG5	0.025522	-0.033472	Exp_Gene_G450
CHUK	GNG5	-0.047469	0.080146	Exp_Gene_G450
EIF4EBP1	GNG5	0.219293	-0.267871	Exp_Gene_G450
GNG12	GNG5	0.071398	-0.092914	Exp_Gene_G450
CDK2	GNG7	-0.041583	0.051253	Exp_Gene_G450
CASP9	GNGT1	0.153331	-0.188571	Exp_Gene_G450
EIF4E2	GNGT1	0.035561	-0.045629	Exp_Gene_G450
FGF17	GNGT1	0.119609	-0.155527	Exp_Gene_G450
BCL2	GRB2	-0.122728	0.179168	Exp_Gene_G450
CREB5	GRB2	-0.066966	0.086771	Exp_Gene_G450
GNB1	GRB2	0.180068	-0.261716	Exp_Gene_G450
GNB2	GRB2	0.166684	-0.278904	Exp_Gene_G450
GNG4	GRB2	-0.16481	0.231205	Exp_Gene_G450
BRAF	GSK3B	0.092875	-0.127635	Exp_Gene_G450
CCNE1	GSK3B	0.237137	-0.361428	Exp_Gene_G450
COL9A2	GSK3B	0.278423	-0.410796	Exp_Gene_G450
FOXO3	GSK3B	0.053341	-0.076549	Exp_Gene_G450
GNB1	GSK3B	0.118751	-0.177434	Exp_Gene_G450
AKT1	GYS1	0.076949	-0.130277	Exp_Gene_G450
AKT2	GYS1	0.127758	-0.170418	Exp_Gene_G450
COL4A2	GYS1	0.15024	-0.350034	Exp_Gene_G450
DDIT4	GYS1	0.070109	-0.098397	Exp_Gene_G450
EIF4E	GYS1	-0.119982	0.199498	Exp_Gene_G450
CSF3	GYS2	0.220709	-0.309238	Exp_Gene_G450
FGF6	GYS2	0.090438	-0.102017	Exp_Gene_G450
G6PC	GYS2	0.080125	-0.117946	Exp_Gene_G450
GNG13	GYS2	0.004586	-0.006237	Exp_Gene_G450
GSK3B	GYS2	-0.187302	0.253481	Exp_Gene_G450
ANGPT1	HGF	0.263242	-0.426272	Exp_Gene_G450
G6PC	HGF	0.107345	-0.196219	Exp_Gene_G450
CAB39	HIF1A	0.194433	-0.343083	Exp_Gene_G450
GNG3	HIF1A	-0.035473	0.048929	Exp_Gene_G450
BCL2	HRAS	-0.142013	0.188143	Exp_Gene_G450
EPHA2	HRAS	0.137643	-0.207649	Exp_Gene_G450
GNB2	HRAS	0.175632	-0.266691	Exp_Gene_G450
AKT1	HSP90AA1	0.179924	-0.335175	Exp_Gene_G450
CCND3	HSP90AB1	0.153195	-0.235391	Exp_Gene_G450
CDK4	HSP90AB1	0.000108	-0.000181	Exp_Gene_G450
EIF4B	HSP90AB1	0.158917	-0.253612	Exp_Gene_G450
FGF6	HSP90AB1	-0.007339	0.009602	Exp_Gene_G450
FOXO3	HSP90AB1	0.178515	-0.262593	Exp_Gene_G450
BRCA1	HSP90B1	0.130898	-0.168302	Exp_Gene_G450
GNG7	HSP90B1	-0.159855	0.200332	Exp_Gene_G450
HSP90AA1	HSP90B1	0.14309	-0.223758	Exp_Gene_G450
HSP90AB1	HSP90B1	0.167862	-0.244104	Exp_Gene_G450
COL6A1	IBSP	0.146184	-0.391933	Exp_Gene_G450
CSF1	IBSP	0.226739	-0.376994	Exp_Gene_G450
CD19	IFNA2	0.004635	-0.005111	Exp_Gene_G450
GYS2	IFNA5	0.025779	-0.028344	Exp_Gene_G450
GH2	IFNA8	0.020984	-0.029449	Exp_Gene_G450
EPOR	IFNAR1	-0.077215	0.104462	Exp_Gene_G450
HSP90AB1	IFNAR1	-0.073407	0.11129	Exp_Gene_G450
CSF1	IFNAR2	0.126489	-0.230515	Exp_Gene_G450
EFNA3	IFNAR2	-0.027876	0.046219	Exp_Gene_G450
FGFR4	IFNAR2	-0.116832	0.183693	Exp_Gene_G450
IFNAR1	IFNAR2	0.40689	-0.63658	Exp_Gene_G450
COL4A3	IFNB1	0.001407	-0.001961	Exp_Gene_G450
FGF21	IFNB1	0.155905	-0.175257	Exp_Gene_G450
AKT2	IGF1	0.060262	-0.082944	Exp_Gene_G450
CDK6	IGF1	0.112069	-0.173975	Exp_Gene_G450
COL1A1	IGF1	0.092833	-0.370913	Exp_Gene_G450
COL9A1	IGF1	0.078486	-0.110407	Exp_Gene_G450
FGFR2	IGF1	0.23862	-0.362506	Exp_Gene_G450
FGFR3	IGF1	-0.067261	0.097749	Exp_Gene_G450
FOXO3	IGF1	0.065585	-0.097288	Exp_Gene_G450
BCL2	IGF1R	0.044996	-0.068011	Exp_Gene_G450
CCND1	IGF1R	0.170831	-0.284491	Exp_Gene_G450
COL2A1	IGF1R	0.108768	-0.180955	Exp_Gene_G450
GNG11	IGF1R	-0.16478	0.268341	Exp_Gene_G450
AKT1	IKBKB	0.187727	-0.272681	Exp_Gene_G450
COL2A1	IKBKB	-0.133767	0.189916	Exp_Gene_G450
FGFR1	IKBKB	0.192263	-0.247624	Exp_Gene_G450
IFNAR2	IKBKB	0.054968	-0.076528	Exp_Gene_G450
AKT1	IKBKG	0.16801	-0.304851	Exp_Gene_G450
BAD	IKBKG	0.014009	-0.025119	Exp_Gene_G450
CCND3	IKBKG	0.144423	-0.232432	Exp_Gene_G450
CREB1	IKBKG	-0.073391	0.168597	Exp_Gene_G450
IFNAR2	IKBKG	0.141086	-0.245369	Exp_Gene_G450
FASLG	IL2RA	0.272143	-0.918242	Exp_Gene_G450
G6PC	IL2RA	-0.175691	0.378269	Exp_Gene_G450
EFNA4	IL2RB	-0.09987	0.296516	Exp_Gene_G450
FASLG	IL2RB	0.602604	-2.8175	Exp_Gene_G450
CCND3	IL2RG	0.114413	-0.236746	Exp_Gene_G450
CD19	IL2RG	0.065671	-0.12306	Exp_Gene_G450
GNB3	IL2RG	0.279247	-0.75817	Exp_Gene_G450
IL2	IL2RG	0.168063	-0.303974	Exp_Gene_G450
IL2RB	IL2RG	0.308589	-1.16838	Exp_Gene_G450
G6PC3	IL3	0.138471	-0.167414	Exp_Gene_G450
GH2	IL3	0.102425	-0.153756	Exp_Gene_G450
FGF20	IL4	-0.090759	0.108268	Exp_Gene_G450
FGF5	IL4	0.278591	-0.352137	Exp_Gene_G450
IL2	IL4	0.14479	-0.16561	Exp_Gene_G450
CASP9	IL4R	-0.090154	0.145263	Exp_Gene_G450
CCND3	IL4R	0.110635	-0.195254	Exp_Gene_G450
CDKN1A	IL4R	0.132823	-0.232937	Exp_Gene_G450
COL4A6	IL4R	-0.046057	0.107137	Exp_Gene_G450
CREB1	IL4R	-0.144545	0.364133	Exp_Gene_G450
CSH2	IL4R	-0.079455	0.172037	Exp_Gene_G450
FGFR2	IL4R	-0.156862	0.27142	Exp_Gene_G450
IL2RB	IL4R	0.10551	-0.340723	Exp_Gene_G450
FN1	IL6	0.118624	-0.389387	Exp_Gene_G450
IL2RA	IL6	0.112524	-0.230497	Exp_Gene_G450
CSF1	IL6R	0.176505	-0.273753	Exp_Gene_G450
FGF9	IL6R	-0.075895	0.099413	Exp_Gene_G450
CDKN1A	IL7	0.220542	-0.352419	Exp_Gene_G450
COL4A2	IL7	-0.089767	0.223964	Exp_Gene_G450
COL4A6	IL7	-0.082385	0.174619	Exp_Gene_G450
FGFR3	IL7	-0.063039	0.095077	Exp_Gene_G450
GHR	IL7	0.087866	-0.144257	Exp_Gene_G450
GSK3B	IL7	-0.124818	0.205055	Exp_Gene_G450
IL2RB	IL7	0.177358	-0.521868	Exp_Gene_G450
FLT1	IL7R	0.194874	-0.537497	Exp_Gene_G450
IL2RA	IL7R	0.240613	-0.682647	Exp_Gene_G450
IL2RG	IL7R	0.209548	-0.634911	Exp_Gene_G450
CHAD	INS	0.140156	-0.180335	Exp_Gene_G450
COL4A4	INS	-0.061565	0.097734	Exp_Gene_G450
CSH2	INS	0.196989	-0.357395	Exp_Gene_G450
EFNA2	INS	0.137817	-0.176971	Exp_Gene_G450
FGF21	INS	0.100289	-0.129867	Exp_Gene_G450
GNG13	INS	0.247132	-0.375215	Exp_Gene_G450
CDC37	INSR	0.114654	-0.16081	Exp_Gene_G450
IGF1R	INSR	0.054591	-0.076817	Exp_Gene_G450
IL6R	INSR	0.086032	-0.108208	Exp_Gene_G450
BCL2	IRS1	0.285976	-0.462561	Exp_Gene_G450
CCND1	IRS1	0.068789	-0.122589	Exp_Gene_G450
CCND3	IRS1	0.014777	-0.023873	Exp_Gene_G450
CCNE1	IRS1	-0.115204	0.189235	Exp_Gene_G450
EGFR	IRS1	0.126957	-0.184372	Exp_Gene_G450
GNB5	IRS1	0.117924	-0.179914	Exp_Gene_G450
IGF1R	IRS1	0.294309	-0.489212	Exp_Gene_G450
CHRM2	ITGA10	-0.181887	0.193078	Exp_Gene_G450
FGF5	ITGA10	0.120114	-0.144311	Exp_Gene_G450
AKT2	ITGA2	-0.05927	0.072624	Exp_Gene_G450
CCNE1	ITGA2	-0.131172	0.183969	Exp_Gene_G450
EGFR	ITGA2	0.067048	-0.083137	Exp_Gene_G450
IL7	ITGA2	0.188604	-0.28512	Exp_Gene_G450
ANGPT4	ITGA2B	0.029797	-0.039576	Exp_Gene_G450
CSF3	ITGA2B	0.092959	-0.134002	Exp_Gene_G450
FGF22	ITGA2B	0.045169	-0.055963	Exp_Gene_G450
GH1	ITGA2B	0.157438	-0.234934	Exp_Gene_G450
GNG7	ITGA2B	0.0284	-0.03493	Exp_Gene_G450
IL7R	ITGA2B	-0.107178	0.213891	Exp_Gene_G450
BCL2L1	ITGA3	0.067096	-0.112274	Exp_Gene_G450
EPHA2	ITGA3	0.255652	-0.513381	Exp_Gene_G450
CREB1	ITGA4	0.090649	-0.317158	Exp_Gene_G450
COL4A1	ITGA5	0.036158	-0.146768	Exp_Gene_G450
COL6A2	ITGA5	0.195968	-1.12195	Exp_Gene_G450
EIF4EBP1	ITGA5	0.09424	-0.201107	Exp_Gene_G450
FN1	ITGA5	0.194748	-0.928621	Exp_Gene_G450
GNB3	ITGA5	0.088289	-0.261053	Exp_Gene_G450
GSK3B	ITGA5	0.084797	-0.195216	Exp_Gene_G450
IL4R	ITGA5	0.123082	-0.333598	Exp_Gene_G450
IL6	ITGA5	0.068072	-0.162175	Exp_Gene_G450
INS	ITGA5	0.137758	-0.312862	Exp_Gene_G450
CSF3R	ITGA6	-0.158754	0.209063	Exp_Gene_G450
HSP90AA1	ITGA6	0.146584	-0.211987	Exp_Gene_G450
CDK2	ITGA7	0.115067	-0.137927	Exp_Gene_G450
EPOR	ITGA7	0.134466	-0.161812	Exp_Gene_G450
FGF2	ITGA7	0.018746	-0.023013	Exp_Gene_G450
FGF2	ITGA8	0.225931	-0.320445	Exp_Gene_G450
FIGF	ITGA8	0.210496	-0.276041	Exp_Gene_G450
HGF	ITGA8	0.137811	-0.229861	Exp_Gene_G450
BCL2L1	ITGA9	-0.12382	0.157782	Exp_Gene_G450
COL4A6	ITGA9	-0.07867	0.139088	Exp_Gene_G450
GNGT1	ITGA9	-0.090387	0.111303	Exp_Gene_G450
EIF4E	ITGAV	0.107	-0.190696	Exp_Gene_G450
CCND3	ITGB1	-0.083749	0.149405	Exp_Gene_G450
CDK2	ITGB1	0.046664	-0.077486	Exp_Gene_G450
CHUK	ITGB1	0.118252	-0.276127	Exp_Gene_G450
COL4A1	ITGB1	0.134742	-0.432985	Exp_Gene_G450
COL4A5	ITGB1	0.077176	-0.172738	Exp_Gene_G450
FGF7	ITGB1	0.121599	-0.291891	Exp_Gene_G450
FLT4	ITGB1	-0.088935	0.13375	Exp_Gene_G450
GNB1	ITGB1	0.154746	-0.275169	Exp_Gene_G450
HIF1A	ITGB1	0.243046	-0.467259	Exp_Gene_G450
HSP90B1	ITGB1	0.1046	-0.176603	Exp_Gene_G450
IL6R	ITGB1	-0.112616	0.184764	Exp_Gene_G450
ITGA9	ITGB1	-0.058406	0.09525	Exp_Gene_G450
ITGAV	ITGB1	0.171481	-0.335571	Exp_Gene_G450
COL4A5	ITGB3	-0.096942	0.166929	Exp_Gene_G450
EFNA4	ITGB3	-0.112972	0.171459	Exp_Gene_G450
FLT1	ITGB3	0.092873	-0.163629	Exp_Gene_G450
HIF1A	ITGB3	0.093792	-0.138723	Exp_Gene_G450
GRB2	ITGB4	0.034437	-0.059564	Exp_Gene_G450
ITGA3	ITGB4	0.301993	-0.630977	Exp_Gene_G450
FGF18	ITGB5	0.064775	-0.091463	Exp_Gene_G450
FN1	ITGB5	0.168366	-0.492496	Exp_Gene_G450
BRCA1	ITGB6	-0.169263	0.241443	Exp_Gene_G450
DDIT4	ITGB6	0.085836	-0.123597	Exp_Gene_G450
ITGAV	ITGB6	0.164886	-0.278656	Exp_Gene_G450
COL6A3	ITGB7	-0.143183	0.506219	Exp_Gene_G450
EPO	ITGB7	0.11858	-0.22237	Exp_Gene_G450
FGF12	ITGB7	-0.123713	0.164426	Exp_Gene_G450
FGF5	ITGB7	-0.224539	0.337211	Exp_Gene_G450
GH2	ITGB7	0.056569	-0.101075	Exp_Gene_G450
GHR	ITGB7	-0.04963	0.078779	Exp_Gene_G450
IL2RG	ITGB7	0.223067	-0.489067	Exp_Gene_G450
IRS1	ITGB7	-0.081361	0.139273	Exp_Gene_G450
ITGA5	ITGB7	0.162626	-0.388299	Exp_Gene_G450
COL2A1	ITGB8	-0.092708	0.148282	Exp_Gene_G450
EFNA3	ITGB8	-0.126409	0.19185	Exp_Gene_G450
EGFR	ITGB8	0.102252	-0.133408	Exp_Gene_G450
EPHA2	ITGB8	0.137031	-0.226751	Exp_Gene_G450
IFNAR1	ITGB8	0.097279	-0.139313	Exp_Gene_G450
ITGB4	ITGB8	0.133052	-0.229075	Exp_Gene_G450
ITGB7	ITGB8	0.016929	-0.026036	Exp_Gene_G450
CAB39	JAK1	0.1572	-0.29974	Exp_Gene_G450
CSF1	JAK1	0.124507	-0.244518	Exp_Gene_G450
EIF4E	JAK1	-0.140217	0.26529	Exp_Gene_G450
EIF4E2	JAK1	-0.089717	0.146026	Exp_Gene_G450
EIF4EBP1	JAK1	-0.140668	0.227618	Exp_Gene_G450
GNB1	JAK1	0.126367	-0.215227	Exp_Gene_G450
GNG12	JAK1	0.039561	-0.068199	Exp_Gene_G450
GNG3	JAK1	-0.062336	0.092912	Exp_Gene_G450
ITGB6	JAK1	0.144335	-0.258951	Exp_Gene_G450
CDK4	JAK2	-0.070591	0.129345	Exp_Gene_G450
FASLG	JAK2	0.051514	-0.150178	Exp_Gene_G450
FGF18	JAK2	-0.143207	0.244874	Exp_Gene_G450
G6PC3	JAK2	-0.101529	0.157319	Exp_Gene_G450
IFNB1	JAK2	0.208323	-0.305115	Exp_Gene_G450
IL2RG	JAK2	0.025948	-0.061257	Exp_Gene_G450
IL7	JAK2	0.118229	-0.216909	Exp_Gene_G450
ITGA4	JAK2	0.049871	-0.139461	Exp_Gene_G450
ITGAV	JAK2	0.131272	-0.241061	Exp_Gene_G450
CD19	JAK3	0.163312	-0.196311	Exp_Gene_G450
CSF3	JAK3	0.063788	-0.089554	Exp_Gene_G450
IL2RA	JAK3	0.001646	-0.002885	Exp_Gene_G450
COL4A1	KDR	0.181346	-0.611695	Exp_Gene_G450
EPO	KDR	-0.145511	0.328663	Exp_Gene_G450
F2R	KDR	0.159846	-0.325344	Exp_Gene_G450
FGF23	KDR	-0.236425	0.525083	Exp_Gene_G450
FLT1	KDR	0.081702	-0.196403	Exp_Gene_G450
ITGA4	KDR	0.059294	-0.185477	Exp_Gene_G450
CDK6	KIT	0.11654	-0.181995	Exp_Gene_G450
EFNA4	KIT	0.126578	-0.218183	Exp_Gene_G450
FGF13	KIT	0.192667	-0.26656	Exp_Gene_G450
FGFR1	KIT	0.126474	-0.197076	Exp_Gene_G450
GNG11	KIT	0.120631	-0.202825	Exp_Gene_G450
IFNAR2	KIT	-0.2339	0.393985	Exp_Gene_G450
FGFR2	KITLG	-0.19213	0.247405	Exp_Gene_G450
FGFR4	KITLG	-0.113628	0.147983	Exp_Gene_G450
JAK1	KITLG	0.121692	-0.186125	Exp_Gene_G450
EIF4E2	KRAS	0.109146	-0.138814	Exp_Gene_G450
GNB1	KRAS	0.09747	-0.129718	Exp_Gene_G450
GNG5	KRAS	0.119499	-0.140261	Exp_Gene_G450
ITGB4	KRAS	-0.059607	0.094406	Exp_Gene_G450
CAB39L	LAMA2	0.10417	-0.151379	Exp_Gene_G450
COL2A1	LAMA2	0.111747	-0.206655	Exp_Gene_G450
EPO	LAMA2	-0.185695	0.375877	Exp_Gene_G450
FGF9	LAMA2	0.106345	-0.173231	Exp_Gene_G450
IL2RB	LAMA2	-0.01486	0.04563	Exp_Gene_G450
CCND2	LAMA3	-0.089416	0.129198	Exp_Gene_G450
EGFR	LAMA3	0.117293	-0.166437	Exp_Gene_G450
GNB5	LAMA3	-0.110645	0.164943	Exp_Gene_G450
ITGA3	LAMA3	0.153834	-0.291505	Exp_Gene_G450
ITGB3	LAMA3	0.140673	-0.207705	Exp_Gene_G450
CCNE2	LAMA4	0.118369	-0.234372	Exp_Gene_G450
COL4A1	LAMA4	0.197315	-0.653061	Exp_Gene_G450
FGF18	LAMA4	-0.149844	0.281226	Exp_Gene_G450
ITGA4	LAMA4	0.007943	-0.024379	Exp_Gene_G450
ITGA5	LAMA4	0.168846	-0.476458	Exp_Gene_G450
AKT1	LAMA5	0.037572	-0.065457	Exp_Gene_G450
CDK6	LAMA5	0.12034	-0.186307	Exp_Gene_G450
EPHA2	LAMA5	0.21243	-0.374243	Exp_Gene_G450
EPOR	LAMA5	0.201314	-0.290695	Exp_Gene_G450
GYS1	LAMA5	0.177286	-0.280368	Exp_Gene_G450
BCL2L11	LAMB1	-0.133719	0.234633	Exp_Gene_G450
COL4A5	LAMB1	0.041817	-0.101194	Exp_Gene_G450
COL6A2	LAMB1	0.087379	-0.428179	Exp_Gene_G450
CSF1	LAMB1	-0.058958	0.130697	Exp_Gene_G450
F2R	LAMB1	0.082331	-0.1726	Exp_Gene_G450
FGF2	LAMB1	0.162073	-0.298003	Exp_Gene_G450
IRS1	LAMB1	0.117648	-0.24984	Exp_Gene_G450
ITGA2	LAMB1	0.088529	-0.160521	Exp_Gene_G450
KIT	LAMB1	0.144118	-0.295287	Exp_Gene_G450
LAMA4	LAMB1	0.081725	-0.197387	Exp_Gene_G450
EIF4E	LAMB2	-0.171008	0.274519	Exp_Gene_G450
ITGB4	LAMB2	0.144249	-0.248071	Exp_Gene_G450
LAMA4	LAMB2	0.089814	-0.163055	Exp_Gene_G450
LAMA5	LAMB2	0.17983	-0.274567	Exp_Gene_G450
CCNE2	LAMB3	-0.109767	0.175196	Exp_Gene_G450
EIF4B	LAMB3	0.022009	-0.033857	Exp_Gene_G450
LAMA3	LAMB3	0.260455	-0.415012	Exp_Gene_G450
EGF	LAMB4	0.024874	-0.028407	Exp_Gene_G450
ITGA10	LAMB4	0.039298	-0.041295	Exp_Gene_G450
COL4A2	LAMC1	0.181148	-0.436859	Exp_Gene_G450
EFNA1	LAMC1	-0.15364	0.216976	Exp_Gene_G450
FGF18	LAMC1	0.11862	-0.188331	Exp_Gene_G450
FGF23	LAMC1	0.114274	-0.210667	Exp_Gene_G450
GNG12	LAMC1	-0.172642	0.270733	Exp_Gene_G450
HSP90AB1	LAMC1	0.09731	-0.158392	Exp_Gene_G450
IKBKG	LAMC1	-0.121559	0.207242	Exp_Gene_G450
ITGB1	LAMC1	0.089428	-0.169001	Exp_Gene_G450
ITGA2	LAMC2	0.100369	-0.155779	Exp_Gene_G450
ITGA3	LAMC2	0.07247	-0.143626	Exp_Gene_G450
ITGB4	LAMC2	0.12244	-0.239786	Exp_Gene_G450
ITGB6	LAMC2	0.149241	-0.258706	Exp_Gene_G450
LAMA3	LAMC2	0.298757	-0.530634	Exp_Gene_G450
LAMB3	LAMC2	0.22844	-0.380696	Exp_Gene_G450
LAMC1	LAMC2	0.114804	-0.200784	Exp_Gene_G450
ANGPT2	LAMC3	0.11098	-0.164261	Exp_Gene_G450
COL9A3	LAMC3	0.017162	-0.023861	Exp_Gene_G450
FGFR4	LAMC3	0.196178	-0.25827	Exp_Gene_G450
IGF1R	LAMC3	-0.109319	0.149335	Exp_Gene_G450
GNB5	MAP2K1	0.085838	-0.100638	Exp_Gene_G450
GNG7	MAP2K2	0.158085	-0.226582	Exp_Gene_G450
HSP90AB1	MAP2K2	0.108335	-0.180178	Exp_Gene_G450
GNB1	MAPK1	0.134182	-0.205082	Exp_Gene_G450
MAP2K1	MAPK1	0.099248	-0.128759	Exp_Gene_G450
CREB3	MAPK3	0.176174	-0.306324	Exp_Gene_G450
EFNA3	MAPK3	0.162809	-0.274306	Exp_Gene_G450
FGF23	MAPK3	-0.034755	0.066417	Exp_Gene_G450
GNB2	MAPK3	0.195317	-0.361137	Exp_Gene_G450
IKBKG	MAPK3	0.295912	-0.52296	Exp_Gene_G450
IL4R	MAPK3	0.089453	-0.17336	Exp_Gene_G450
ITGA3	MAPK3	0.131024	-0.253428	Exp_Gene_G450
CDK4	MCL1	-0.035206	0.058424	Exp_Gene_G450
CSH2	MCL1	-0.131713	0.244997	Exp_Gene_G450
EFNA1	MCL1	0.139763	-0.192524	Exp_Gene_G450
EPHA2	MCL1	0.089577	-0.154835	Exp_Gene_G450
FGF9	MCL1	-0.111798	0.164533	Exp_Gene_G450
ITGAV	MCL1	0.142443	-0.2369	Exp_Gene_G450
JAK1	MCL1	0.114438	-0.202048	Exp_Gene_G450
BRCA1	MDM2	0.033727	-0.041295	Exp_Gene_G450
CDKN1A	MDM2	0.158303	-0.20803	Exp_Gene_G450
COL4A3	MDM2	-0.05189	0.074499	Exp_Gene_G450
GH2	MDM2	0.070094	-0.10653	Exp_Gene_G450
IL4	MDM2	0.095799	-0.112979	Exp_Gene_G450
KRAS	MDM2	0.166527	-0.20039	Exp_Gene_G450
CD19	MET	-0.192745	0.222908	Exp_Gene_G450
ITGA2	MET	0.132655	-0.159257	Exp_Gene_G450
LAMB3	MET	0.110748	-0.14276	Exp_Gene_G450
CCND1	MTCP1	-0.098322	0.156958	Exp_Gene_G450
COL9A3	MTCP1	-0.084025	0.127333	Exp_Gene_G450
CREB3	MTCP1	0.104195	-0.162718	Exp_Gene_G450
HSP90B1	MTCP1	-0.093698	0.128331	Exp_Gene_G450
IFNAR2	MTCP1	0.00343	-0.005365	Exp_Gene_G450
IGF1R	MTCP1	-0.090371	0.134561	Exp_Gene_G450
IKBKG	MTCP1	0.165463	-0.262637	Exp_Gene_G450
LAMB1	MTCP1	-0.156768	0.298216	Exp_Gene_G450
COL9A1	MYB	0.108862	-0.138909	Exp_Gene_G450
CREB3L1	MYB	-0.100625	0.185687	Exp_Gene_G450
FGF18	MYB	-0.117726	0.169011	Exp_Gene_G450
GHR	MYB	-0.153541	0.220327	Exp_Gene_G450
HIF1A	MYB	-0.117709	0.17829	Exp_Gene_G450
IKBKB	MYB	0.058611	-0.072331	Exp_Gene_G450
IL6R	MYB	0.150413	-0.194424	Exp_Gene_G450
EFNA4	MYC	-0.117314	0.18844	Exp_Gene_G450
EIF4B	MYC	0.063292	-0.095485	Exp_Gene_G450
FGF12	MYC	-0.117763	0.146234	Exp_Gene_G450
GSK3B	MYC	-0.059188	0.087833	Exp_Gene_G450
LAMC1	MYC	-0.21011	0.323307	Exp_Gene_G450
CCNE2	NFKB1	-0.111524	0.202629	Exp_Gene_G450
COL9A3	NFKB1	-0.13404	0.236658	Exp_Gene_G450
EFNA3	NFKB1	-0.137357	0.242165	Exp_Gene_G450
EIF4E	NFKB1	0.05894	-0.110036	Exp_Gene_G450
FGFR1	NFKB1	-0.062438	0.10524	Exp_Gene_G450
G6PC2	NFKB1	0.183427	-0.283213	Exp_Gene_G450
GNG3	NFKB1	-0.045238	0.066534	Exp_Gene_G450
IL2RB	NFKB1	0.095248	-0.293854	Exp_Gene_G450
IL7	NFKB1	0.091032	-0.168211	Exp_Gene_G450
JAK1	NFKB1	0.115538	-0.226854	Exp_Gene_G450
JAK3	NFKB1	0.127723	-0.19481	Exp_Gene_G450
LAMC2	NFKB1	0.059757	-0.113365	Exp_Gene_G450
COL9A3	NGFR	0.050111	-0.071404	Exp_Gene_G450
GNG13	NGFR	0.180604	-0.252314	Exp_Gene_G450
GNG3	NGFR	0.107141	-0.127173	Exp_Gene_G450
HGF	NGFR	0.280232	-0.427496	Exp_Gene_G450
CD19	NOS3	0.044143	-0.058929	Exp_Gene_G450
CREB1	NOS3	-0.240729	0.506534	Exp_Gene_G450
CREB3L1	NOS3	0.106121	-0.205386	Exp_Gene_G450
EPO	NOS3	0.08273	-0.147097	Exp_Gene_G450
FGFR4	NOS3	0.137089	-0.200383	Exp_Gene_G450
IKBKG	NOS3	0.09298	-0.150332	Exp_Gene_G450
ITGB7	NOS3	0.096565	-0.150827	Exp_Gene_G450
CDKN1A	NR4A1	0.133055	-0.196318	Exp_Gene_G450
EPHA2	NR4A1	0.02798	-0.047364	Exp_Gene_G450
FASLG	NR4A1	-0.09403	0.243131	Exp_Gene_G450
IL2RG	NR4A1	-0.003469	0.007264	Exp_Gene_G450
IL6	NR4A1	0.401493	-0.630247	Exp_Gene_G450
MCL1	NR4A1	0.190263	-0.291904	Exp_Gene_G450
ATF2	NRAS	0.161563	-0.295042	Exp_Gene_G450
BCL2L11	NRAS	0.145726	-0.245076	Exp_Gene_G450
CDKN1B	NRAS	0.096704	-0.158387	Exp_Gene_G450
EIF4E	NRAS	0.068493	-0.140198	Exp_Gene_G450
EIF4E2	NRAS	0.174232	-0.306804	Exp_Gene_G450
GNB5	NRAS	0.191682	-0.334631	Exp_Gene_G450
GNG5	NRAS	0.084643	-0.137554	Exp_Gene_G450
GNGT1	NRAS	0.132705	-0.225211	Exp_Gene_G450
IL6	NRAS	0.147294	-0.287868	Exp_Gene_G450
INSR	NRAS	-0.201119	0.34653	Exp_Gene_G450
ITGB4	NRAS	-0.120841	0.264984	Exp_Gene_G450
CSF1	OSMR	0.108067	-0.206961	Exp_Gene_G450
EFNA4	OSMR	-0.109645	0.202035	Exp_Gene_G450
IL4R	OSMR	0.263677	-0.52845	Exp_Gene_G450
ITGA9	OSMR	0.154492	-0.23533	Exp_Gene_G450
ITGB3	OSMR	0.134609	-0.209797	Exp_Gene_G450
ITGB6	OSMR	0.152542	-0.26688	Exp_Gene_G450
CCND1	PCK1	-0.141303	0.196654	Exp_Gene_G450
COL9A1	PCK1	0.114164	-0.130764	Exp_Gene_G450
G6PC3	PCK1	0.113666	-0.132737	Exp_Gene_G450
ATF4	PCK2	0.093719	-0.115312	Exp_Gene_G450
BRAF	PCK2	0.116054	-0.142136	Exp_Gene_G450
CAB39L	PCK2	-0.122782	0.142038	Exp_Gene_G450
CREB3	PCK2	0.073874	-0.106496	Exp_Gene_G450
EIF4B	PCK2	-0.149645	0.207632	Exp_Gene_G450
EIF4EBP1	PCK2	0.131943	-0.16692	Exp_Gene_G450
IL2RB	PCK2	0.043422	-0.106143	Exp_Gene_G450
LAMA2	PCK2	-0.131502	0.200917	Exp_Gene_G450
CCND1	PDGFA	0.086232	-0.149751	Exp_Gene_G450
CD19	PDGFA	-0.114549	0.163313	Exp_Gene_G450
COL6A1	PDGFA	0.137233	-0.400405	Exp_Gene_G450
COL9A3	PDGFA	0.140569	-0.231736	Exp_Gene_G450
FGFR3	PDGFA	0.086264	-0.127374	Exp_Gene_G450
GNG7	PDGFA	0.201908	-0.28686	Exp_Gene_G450
LAMB3	PDGFA	0.073548	-0.116877	Exp_Gene_G450
MYB	PDGFA	-0.092701	0.139793	Exp_Gene_G450
MYC	PDGFA	-0.228811	0.356599	Exp_Gene_G450
ATF4	PDGFB	0.207478	-0.322203	Exp_Gene_G450
CCND1	PDGFB	0.114973	-0.213844	Exp_Gene_G450
COL6A2	PDGFB	0.167816	-0.718891	Exp_Gene_G450
ITGA3	PDGFB	0.190538	-0.385661	Exp_Gene_G450
JAK2	PDGFB	-0.139163	0.26771	Exp_Gene_G450
COL1A2	PDGFC	0.106961	-0.312148	Exp_Gene_G450
F2R	PDGFC	0.123948	-0.200435	Exp_Gene_G450
FGF13	PDGFC	0.072395	-0.0956	Exp_Gene_G450
GNG12	PDGFC	0.103589	-0.155485	Exp_Gene_G450
GYS1	PDGFC	-0.09511	0.144814	Exp_Gene_G450
IRS1	PDGFC	0.195324	-0.319958	Exp_Gene_G450
LAMC2	PDGFC	0.188178	-0.315008	Exp_Gene_G450
COL4A5	PDGFD	0.036362	-0.086244	Exp_Gene_G450
COMP	PDGFD	0.219776	-0.452609	Exp_Gene_G450
FGF7	PDGFD	0.219418	-0.558137	Exp_Gene_G450
GHR	PDGFD	0.233827	-0.451303	Exp_Gene_G450
GNG11	PDGFD	0.113583	-0.231616	Exp_Gene_G450
IGF1	PDGFD	0.233743	-0.466626	Exp_Gene_G450
KDR	PDGFD	0.167864	-0.404987	Exp_Gene_G450
NOS3	PDGFD	-0.087305	0.165809	Exp_Gene_G450
AKT3	PDGFRA	0.079998	-0.142718	Exp_Gene_G450
COL6A3	PDGFRA	0.270292	-1.2083	Exp_Gene_G450
GNG11	PDGFRA	0.180552	-0.382859	Exp_Gene_G450
ITGA8	PDGFRA	0.238351	-0.475096	Exp_Gene_G450
LAMA2	PDGFRA	0.234821	-0.527946	Exp_Gene_G450
ANGPT1	PDGFRB	0.052022	-0.133809	Exp_Gene_G450
COL1A1	PDGFRB	0.187044	-1.26026	Exp_Gene_G450
COL4A1	PDGFRB	0.115781	-0.544947	Exp_Gene_G450
COL6A2	PDGFRB	0.110012	-0.730323	Exp_Gene_G450
GNG11	PDGFRB	0.146632	-0.41329	Exp_Gene_G450
ITGA8	PDGFRB	0.048188	-0.127672	Exp_Gene_G450
LAMA4	PDGFRB	0.197871	-0.647443	Exp_Gene_G450
LAMB1	PDGFRB	0.242981	-0.834561	Exp_Gene_G450
BCL2L11	PDPK1	-0.058946	0.089994	Exp_Gene_G450
CDK4	PDPK1	-0.059786	0.109817	Exp_Gene_G450
EPO	PDPK1	-0.092669	0.187581	Exp_Gene_G450
FOXO3	PDPK1	0.152385	-0.244819	Exp_Gene_G450
GNG11	PDPK1	-0.162286	0.293771	Exp_Gene_G450
IL3	PDPK1	-0.16447	0.245705	Exp_Gene_G450
IL4	PDPK1	-0.020195	0.030224	Exp_Gene_G450
ITGA8	PDPK1	0.025101	-0.042711	Exp_Gene_G450
JAK1	PDPK1	0.202045	-0.394851	Exp_Gene_G450
ANGPT1	PGF	0.087434	-0.1338	Exp_Gene_G450
CCND2	PGF	0.16715	-0.237845	Exp_Gene_G450
COL2A1	PGF	0.026921	-0.046119	Exp_Gene_G450
FGFR3	PGF	0.139842	-0.203894	Exp_Gene_G450
GH2	PGF	0.245622	-0.438821	Exp_Gene_G450
GNB3	PGF	0.042168	-0.086014	Exp_Gene_G450
ITGB4	PGF	-0.047446	0.087492	Exp_Gene_G450
JAK2	PGF	-0.091258	0.161855	Exp_Gene_G450
NGFR	PGF	0.150178	-0.216503	Exp_Gene_G450
CDK2	PIK3CA	0.047261	-0.070885	Exp_Gene_G450
FOXO3	PIK3CA	0.059171	-0.091279	Exp_Gene_G450
GYS2	PIK3CA	-0.069698	0.101393	Exp_Gene_G450
HRAS	PIK3CA	-0.101329	0.147247	Exp_Gene_G450
IL6R	PIK3CA	0.137029	-0.203067	Exp_Gene_G450
MCL1	PIK3CA	0.185934	-0.309577	Exp_Gene_G450
PGF	PIK3CA	-0.180464	0.308084	Exp_Gene_G450
CHUK	PIK3CB	0.26005	-0.547622	Exp_Gene_G450
EGFR	PIK3CB	0.019274	-0.027873	Exp_Gene_G450
GSK3B	PIK3CB	0.134961	-0.221822	Exp_Gene_G450
ITGB8	PIK3CB	0.095809	-0.152472	Exp_Gene_G450
JAK1	PIK3CB	0.088178	-0.165203	Exp_Gene_G450
PIK3CA	PIK3CB	0.253803	-0.448414	Exp_Gene_G450
CSF1R	PIK3CD	0.009181	-0.014812	Exp_Gene_G450
GNG12	PIK3CD	-0.183662	0.262404	Exp_Gene_G450
IL2RB	PIK3CD	0.089577	-0.232119	Exp_Gene_G450
JAK3	PIK3CD	0.136665	-0.175078	Exp_Gene_G450
PDGFB	PIK3CD	0.125411	-0.204086	Exp_Gene_G450
CSF1	PIK3CG	0.128928	-0.27637	Exp_Gene_G450
CSF3R	PIK3CG	0.063622	-0.121674	Exp_Gene_G450
HGF	PIK3CG	0.248414	-0.519411	Exp_Gene_G450
IL2RG	PIK3CG	0.174453	-0.458835	Exp_Gene_G450
IRS1	PIK3CG	-0.062697	0.128749	Exp_Gene_G450
ITGA4	PIK3CG	0.320872	-0.99969	Exp_Gene_G450
COL4A5	PIK3R1	0.036452	-0.063275	Exp_Gene_G450
DDIT4	PIK3R1	0.086847	-0.112302	Exp_Gene_G450
HIF1A	PIK3R1	0.107174	-0.159797	Exp_Gene_G450
IGF1R	PIK3R1	-0.121632	0.173146	Exp_Gene_G450
KITLG	PIK3R1	0.130146	-0.161176	Exp_Gene_G450
PDGFB	PIK3R1	-0.152409	0.242311	Exp_Gene_G450
PDGFD	PIK3R1	0.139542	-0.248738	Exp_Gene_G450
AKT1	PIK3R2	0.098995	-0.15302	Exp_Gene_G450
CDC37	PIK3R2	0.072207	-0.101527	Exp_Gene_G450
IL7R	PIK3R2	-0.077925	0.156438	Exp_Gene_G450
ITGA9	PIK3R2	-0.109599	0.137363	Exp_Gene_G450
ITGB3	PIK3R2	-0.115128	0.147638	Exp_Gene_G450
MAP2K2	PIK3R2	0.07505	-0.111374	Exp_Gene_G450
AKT1	PIK3R3	0.014227	-0.021937	Exp_Gene_G450
BCL2L1	PIK3R3	-0.123502	0.160456	Exp_Gene_G450
CDK2	PIK3R3	-0.137515	0.175052	Exp_Gene_G450
CDK6	PIK3R3	-0.09027	0.123684	Exp_Gene_G450
COMP	PIK3R3	-0.02909	0.04334	Exp_Gene_G450
DDIT4	PIK3R3	0.138597	-0.177154	Exp_Gene_G450
FGF9	PIK3R3	-0.063226	0.083933	Exp_Gene_G450
GHR	PIK3R3	-0.094007	0.131259	Exp_Gene_G450
JAK1	PIK3R3	0.136824	-0.217905	Exp_Gene_G450
PDGFB	PIK3R3	-0.147555	0.23189	Exp_Gene_G450
CSF3R	PIK3R5	0.000701	-0.000896	Exp_Gene_G450
IKBKG	PIK3R5	0.042323	-0.057853	Exp_Gene_G450
IL2RA	PIK3R5	0.104497	-0.171965	Exp_Gene_G450
MDM2	PIK3R5	0.026348	-0.029594	Exp_Gene_G450
PDGFB	PIK3R5	0.048779	-0.069857	Exp_Gene_G450
CDC37	PKN1	0.294276	-0.490382	Exp_Gene_G450
COL9A2	PKN1	0.167508	-0.267898	Exp_Gene_G450
EIF4B	PKN1	0.1091	-0.18412	Exp_Gene_G450
HSP90AA1	PKN1	-0.101855	0.186369	Exp_Gene_G450
ITGB5	PKN1	0.070536	-0.107979	Exp_Gene_G450
MAP2K2	PKN1	0.139687	-0.24568	Exp_Gene_G450
PIK3R2	PKN1	0.187785	-0.285104	Exp_Gene_G450
CHUK	PKN2	-0.068149	0.129968	Exp_Gene_G450
GNG5	PKN2	0.008428	-0.010795	Exp_Gene_G450
JAK1	PKN2	0.192324	-0.32632	Exp_Gene_G450
MDM2	PKN2	0.180198	-0.236628	Exp_Gene_G450
NRAS	PKN2	0.076968	-0.141286	Exp_Gene_G450
PIK3CA	PKN2	-0.10626	0.170022	Exp_Gene_G450
CHUK	PPP2CA	0.118897	-0.235526	Exp_Gene_G450
EIF4E	PPP2CA	0.099432	-0.166621	Exp_Gene_G450
GNG12	PPP2CA	0.074219	-0.113321	Exp_Gene_G450
HSP90AB1	PPP2CA	0.074239	-0.117654	Exp_Gene_G450
ITGA4	PPP2CA	0.15854	-0.400802	Exp_Gene_G450
IL6R	PPP2CB	-0.090678	0.12857	Exp_Gene_G450
LAMC1	PPP2CB	0.102352	-0.167161	Exp_Gene_G450
BCL2L1	PPP2R1A	0.114987	-0.151918	Exp_Gene_G450
GYS1	PPP2R1A	0.306536	-0.436281	Exp_Gene_G450
HSP90AB1	PPP2R1A	0.029164	-0.042473	Exp_Gene_G450
CCNE2	PPP2R1B	0.229256	-0.348093	Exp_Gene_G450
COL9A2	PPP2R1B	-0.20084	0.278533	Exp_Gene_G450
CSF3R	PPP2R1B	-0.068606	0.099122	Exp_Gene_G450
GNGT1	PPP2R1B	-0.135518	0.175295	Exp_Gene_G450
ITGAV	PPP2R1B	0.142186	-0.219763	Exp_Gene_G450
CHUK	PPP2R2A	0.094575	-0.200328	Exp_Gene_G450
PIK3R1	PPP2R2A	0.175565	-0.267894	Exp_Gene_G450
PPP2CB	PPP2R2A	0.457211	-0.777415	Exp_Gene_G450
ANGPT1	PPP2R2B	0.132923	-0.177359	Exp_Gene_G450
GSK3B	PPP2R2B	-0.176643	0.244605	Exp_Gene_G450
HSP90B1	PPP2R2B	-0.162997	0.209095	Exp_Gene_G450
ITGB4	PPP2R2B	0.078509	-0.126231	Exp_Gene_G450
PDGFD	PPP2R2B	0.184716	-0.322576	Exp_Gene_G450
EIF4E2	PPP2R2D	0.080263	-0.102366	Exp_Gene_G450
FGFR2	PPP2R2D	0.193182	-0.253593	Exp_Gene_G450
ITGA4	PPP2R2D	-0.160187	0.358274	Exp_Gene_G450
ITGAV	PPP2R2D	-0.139961	0.205562	Exp_Gene_G450
COL4A5	PPP2R3A	0.010925	-0.019827	Exp_Gene_G450
COL6A1	PPP2R3A	-0.070107	0.187939	Exp_Gene_G450
FGFR2	PPP2R3A	0.161023	-0.228358	Exp_Gene_G450
GSK3B	PPP2R3A	0.093646	-0.138383	Exp_Gene_G450
IGF1	PPP2R3A	0.167177	-0.255358	Exp_Gene_G450
ITGB8	PPP2R3A	0.091509	-0.130932	Exp_Gene_G450
PIK3CA	PPP2R3A	0.212409	-0.337405	Exp_Gene_G450
PIK3CB	PPP2R3A	0.091688	-0.145414	Exp_Gene_G450
PIK3CD	PPP2R3A	0.120872	-0.168741	Exp_Gene_G450
CREB1	PPP2R3C	0.052248	-0.111691	Exp_Gene_G450
EGFR	PPP2R3C	-0.021862	0.029431	Exp_Gene_G450
EIF4E	PPP2R3C	0.173269	-0.28732	Exp_Gene_G450
GSK3B	PPP2R3C	-0.068423	0.104683	Exp_Gene_G450
ITGA7	PPP2R3C	-0.062093	0.081612	Exp_Gene_G450
MAPK1	PPP2R3C	0.100851	-0.15783	Exp_Gene_G450
PIK3R2	PPP2R3C	-0.026038	0.036435	Exp_Gene_G450
PPP2R1A	PPP2R3C	0.081977	-0.116359	Exp_Gene_G450
GNG12	PPP2R5A	0.107804	-0.150388	Exp_Gene_G450
IFNAR2	PPP2R5A	0.16837	-0.251581	Exp_Gene_G450
NR4A1	PPP2R5A	-0.120322	0.168356	Exp_Gene_G450
PDGFRB	PPP2R5A	-0.030957	0.076226	Exp_Gene_G450
PIK3CB	PPP2R5A	0.164904	-0.250009	Exp_Gene_G450
CREB1	PPP2R5B	-0.133426	0.30151	Exp_Gene_G450
GNG7	PPP2R5B	0.117324	-0.167617	Exp_Gene_G450
ITGA5	PPP2R5B	0.12013	-0.29207	Exp_Gene_G450
LAMB2	PPP2R5B	0.155686	-0.243523	Exp_Gene_G450
MYB	PPP2R5B	-0.161429	0.244795	Exp_Gene_G450
AKT1	PPP2R5C	0.156944	-0.288625	Exp_Gene_G450
ATF4	PPP2R5C	-0.154276	0.231772	Exp_Gene_G450
BRCA1	PPP2R5C	-0.202818	0.306306	Exp_Gene_G450
HSP90AA1	PPP2R5C	0.415426	-0.763055	Exp_Gene_G450
HSP90AB1	PPP2R5C	-0.001732	0.002959	Exp_Gene_G450
PPP2R3C	PPP2R5C	0.16209	-0.269848	Exp_Gene_G450
CCND3	PPP2R5D	0.19291	-0.287786	Exp_Gene_G450
CDC37	PPP2R5D	0.131814	-0.201666	Exp_Gene_G450
EIF4B	PPP2R5D	-0.193811	0.300294	Exp_Gene_G450
EPHA2	PPP2R5D	-0.090934	0.154658	Exp_Gene_G450
GNG12	PPP2R5D	-0.140442	0.211374	Exp_Gene_G450
GNG3	PPP2R5D	0.069694	-0.090692	Exp_Gene_G450
HSP90AB1	PPP2R5D	0.349142	-0.545427	Exp_Gene_G450
MAP2K2	PPP2R5D	0.103445	-0.167036	Exp_Gene_G450
CHUK	PPP2R5E	-0.091074	0.166796	Exp_Gene_G450
HIF1A	PPP2R5E	0.29477	-0.444471	Exp_Gene_G450
PKN2	PPP2R5E	0.159486	-0.221586	Exp_Gene_G450
PPP2R5C	PPP2R5E	0.091257	-0.141944	Exp_Gene_G450
BCL2	PRKAA1	-0.136332	0.199143	Exp_Gene_G450
BRAF	PRKAA1	0.154657	-0.206865	Exp_Gene_G450
CCND1	PRKAA1	-0.102165	0.164424	Exp_Gene_G450
EPO	PRKAA1	0.121055	-0.213034	Exp_Gene_G450
GNG12	PRKAA1	0.164463	-0.242082	Exp_Gene_G450
MAPK1	PRKAA1	0.119926	-0.182845	Exp_Gene_G450
NRAS	PRKAA1	0.145598	-0.267627	Exp_Gene_G450
OSMR	PRKAA1	0.168524	-0.279217	Exp_Gene_G450
PIK3R2	PRKAA1	-0.042321	0.057694	Exp_Gene_G450
ATF2	PRKAA2	0.160922	-0.205929	Exp_Gene_G450
HSP90AA1	PRKAA2	0.092867	-0.135467	Exp_Gene_G450
ITGA6	PRKAA2	0.118019	-0.133811	Exp_Gene_G450
LAMA4	PRKAA2	-0.087936	0.142647	Exp_Gene_G450
PIK3R1	PRKAA2	0.116292	-0.142046	Exp_Gene_G450
DDIT4	PRKCA	0.059378	-0.076985	Exp_Gene_G450
ITGA3	PRKCA	0.149041	-0.248191	Exp_Gene_G450
ITGA7	PRKCA	0.105802	-0.128813	Exp_Gene_G450
NRAS	PRKCA	-0.128719	0.224963	Exp_Gene_G450
CSH2	PRKCG	0.176124	-0.295033	Exp_Gene_G450
FGF3	PRKCG	0.107782	-0.128781	Exp_Gene_G450
FGF8	PRKCG	0.223931	-0.278379	Exp_Gene_G450
GNG13	PRKCG	0.04991	-0.069965	Exp_Gene_G450
GNG4	PRKCG	0.109435	-0.143757	Exp_Gene_G450
ITGB8	PRL	-0.100068	0.126338	Exp_Gene_G450
PGF	PRL	0.16465	-0.222644	Exp_Gene_G450
EGF	PRLR	0.179968	-0.220594	Exp_Gene_G450
EPHA2	PRLR	-0.088886	0.134831	Exp_Gene_G450
FGF5	PRLR	0.156961	-0.201732	Exp_Gene_G450
IFNAR2	PRLR	-0.057822	0.083138	Exp_Gene_G450
JAK3	PRLR	-0.162794	0.195943	Exp_Gene_G450
CHUK	PTEN	0.261614	-0.474309	Exp_Gene_G450
EIF4B	PTEN	0.108037	-0.155423	Exp_Gene_G450
FGFR2	PTEN	0.083685	-0.113647	Exp_Gene_G450
LAMB3	PTEN	0.106211	-0.148499	Exp_Gene_G450
CDKN1B	PTK2	-0.142329	0.182042	Exp_Gene_G450
CSF3R	PTK2	-0.079186	0.117219	Exp_Gene_G450
CSH2	PTK2	0.109482	-0.193905	Exp_Gene_G450
ITGA9	PTK2	0.161495	-0.213124	Exp_Gene_G450
PIK3CA	PTK2	0.130535	-0.206943	Exp_Gene_G450
CAB39	RAC1	0.135036	-0.209778	Exp_Gene_G450
COL4A5	RAC1	0.084622	-0.147804	Exp_Gene_G450
DDIT4	RAC1	0.080333	-0.104524	Exp_Gene_G450
GNB2	RAC1	0.065327	-0.104362	Exp_Gene_G450
KRAS	RAC1	0.210599	-0.266782	Exp_Gene_G450
PDGFA	RAC1	0.280504	-0.418981	Exp_Gene_G450
PPP2R5A	RAC1	0.121136	-0.158918	Exp_Gene_G450
HGF	RAF1	-0.145476	0.213861	Exp_Gene_G450
INSR	RAF1	0.293645	-0.358895	Exp_Gene_G450
LAMB2	RAF1	0.086331	-0.111854	Exp_Gene_G450
MAP2K2	RAF1	0.106334	-0.150925	Exp_Gene_G450
PIK3CB	RAF1	0.02794	-0.040171	Exp_Gene_G450
PPP2CA	RAF1	0.05799	-0.078431	Exp_Gene_G450
PTK2	RAF1	0.037324	-0.048153	Exp_Gene_G450
CHUK	RBL2	0.230707	-0.419804	Exp_Gene_G450
FGFR4	RBL2	-0.112726	0.155392	Exp_Gene_G450
HSP90AA1	RBL2	0.165791	-0.259537	Exp_Gene_G450
BAD	RELA	0.271215	-0.481521	Exp_Gene_G450
CDC37	RELA	0.052376	-0.085595	Exp_Gene_G450
CSF1	RELA	0.014243	-0.026086	Exp_Gene_G450
GNGT1	RELA	-0.103497	0.151406	Exp_Gene_G450
IKBKG	RELA	0.039494	-0.069029	Exp_Gene_G450
ITGB4	RELA	0.116712	-0.220614	Exp_Gene_G450
LAMB1	RELA	-0.08878	0.185963	Exp_Gene_G450
MAP2K1	RELA	0.031334	-0.042247	Exp_Gene_G450
MYC	RELA	0.11109	-0.175246	Exp_Gene_G450
NFKB1	RELA	0.145231	-0.265932	Exp_Gene_G450
PPP2R3C	RELA	-0.159377	0.259211	Exp_Gene_G450
G6PC	RELN	0.132121	-0.190037	Exp_Gene_G450
KRAS	RELN	0.11503	-0.135486	Exp_Gene_G450
BRAF	RHEB	0.200195	-0.276244	Exp_Gene_G450
CDKN1B	RHEB	0.076458	-0.101959	Exp_Gene_G450
INSR	RHEB	-0.030436	0.042699	Exp_Gene_G450
ITGA2	RHEB	-0.145862	0.206389	Exp_Gene_G450
MTCP1	RHEB	0.109737	-0.162901	Exp_Gene_G450
NRAS	RHEB	0.188199	-0.356873	Exp_Gene_G450
PDPK1	RHEB	-0.12241	0.210721	Exp_Gene_G450
PPP2R3C	RHEB	0.066726	-0.102504	Exp_Gene_G450
PPP2R5C	RHEB	0.107398	-0.179698	Exp_Gene_G450
PRKCA	RHEB	-0.147698	0.210171	Exp_Gene_G450
CREB3	RPS6	0.145635	-0.242348	Exp_Gene_G450
CREB5	RPS6	-0.103653	0.142039	Exp_Gene_G450
EIF4B	RPS6	0.130264	-0.208634	Exp_Gene_G450
GRB2	RPS6	-0.078334	0.120042	Exp_Gene_G450
ITGA5	RPS6	-0.056153	0.132985	Exp_Gene_G450
ITGB5	RPS6	-0.18063	0.262422	Exp_Gene_G450
MYC	RPS6	0.107585	-0.164236	Exp_Gene_G450
PRKCG	RPS6	0.171327	-0.245847	Exp_Gene_G450
CASP9	RPS6KA1	0.102032	-0.137204	Exp_Gene_G450
GNB2	RPS6KA1	0.165937	-0.28046	Exp_Gene_G450
ITGB7	RPS6KA1	0.076047	-0.118681	Exp_Gene_G450
LAMB3	RPS6KA1	0.106981	-0.159052	Exp_Gene_G450
MDM2	RPS6KA1	-0.124163	0.164821	Exp_Gene_G450
PIK3CD	RPS6KA1	0.21227	-0.301746	Exp_Gene_G450
PPP2R5A	RPS6KA1	0.086962	-0.1207	Exp_Gene_G450
PPP2R5B	RPS6KA1	0.227077	-0.360849	Exp_Gene_G450
EGFR	RPS6KA2	0.114517	-0.140512	Exp_Gene_G450
EIF4E	RPS6KA2	-0.194438	0.293873	Exp_Gene_G450
JAK1	RPS6KA2	0.053476	-0.085002	Exp_Gene_G450
LAMB2	RPS6KA2	0.068385	-0.09223	Exp_Gene_G450
PDGFA	RPS6KA2	0.072617	-0.10635	Exp_Gene_G450
HSP90AA1	RPS6KA3	0.061056	-0.096863	Exp_Gene_G450
IL4R	RPS6KA3	0.076682	-0.12994	Exp_Gene_G450
ITGA2B	RPS6KA3	-0.22168	0.290089	Exp_Gene_G450
ITGB6	RPS6KA3	0.205357	-0.303774	Exp_Gene_G450
MCL1	RPS6KA3	0.090985	-0.13245	Exp_Gene_G450
NFKB1	RPS6KA3	0.032702	-0.052941	Exp_Gene_G450
PPP2R1B	RPS6KA3	0.08112	-0.109744	Exp_Gene_G450
KIT	RPS6KA6	0.120468	-0.161882	Exp_Gene_G450
PPP2R2B	RPS6KA6	0.205984	-0.240698	Exp_Gene_G450
PRKAA2	RPS6KA6	0.098663	-0.110183	Exp_Gene_G450
CCND3	RPS6KB1	-0.078576	0.1147	Exp_Gene_G450
COL9A2	RPS6KB1	-0.091363	0.131266	Exp_Gene_G450
EFNA4	RPS6KB1	-0.088839	0.143405	Exp_Gene_G450
F2R	RPS6KB1	0.040269	-0.063891	Exp_Gene_G450
FGF6	RPS6KB1	-0.200468	0.249184	Exp_Gene_G450
GH2	RPS6KB1	-0.051854	0.08699	Exp_Gene_G450
GNB2	RPS6KB1	-0.131701	0.220608	Exp_Gene_G450
GRB2	RPS6KB1	0.208423	-0.30234	Exp_Gene_G450
HRAS	RPS6KB1	0.043359	-0.057078	Exp_Gene_G450
HSP90B1	RPS6KB1	0.01384	-0.01912	Exp_Gene_G450
ITGA3	RPS6KB1	0.041417	-0.072575	Exp_Gene_G450
MAP2K2	RPS6KB1	-0.084712	0.133846	Exp_Gene_G450
PRKCA	RPS6KB1	0.18536	-0.255806	Exp_Gene_G450
PTK2	RPS6KB1	0.13818	-0.198447	Exp_Gene_G450
RPS6	RPS6KB1	-0.138387	0.212299	Exp_Gene_G450
BAD	RPS6KB2	0.170297	-0.312894	Exp_Gene_G450
BCL2	RPS6KB2	-0.071945	0.118785	Exp_Gene_G450
CDK4	RPS6KB2	0.084447	-0.152426	Exp_Gene_G450
CHUK	RPS6KB2	0.20823	-0.449474	Exp_Gene_G450
EFNA3	RPS6KB2	0.201528	-0.347511	Exp_Gene_G450
GNG13	RPS6KB2	-0.105405	0.178462	Exp_Gene_G450
MAPK1	RPS6KB2	0.166295	-0.286577	Exp_Gene_G450
MAPK3	RPS6KB2	0.089115	-0.161378	Exp_Gene_G450
NRAS	RPS6KB2	0.087922	-0.18267	Exp_Gene_G450
PGF	RPS6KB2	0.185543	-0.324172	Exp_Gene_G450
PPP2R1B	RPS6KB2	0.147345	-0.233332	Exp_Gene_G450
BCL2L1	RRAGA	0.051767	-0.074895	Exp_Gene_G450
CREB3	RRAGA	0.282555	-0.46435	Exp_Gene_G450
JAK2	RRAGA	0.229029	-0.397938	Exp_Gene_G450
PPP2CB	RRAGA	0.17377	-0.278057	Exp_Gene_G450
PPP2R1A	RRAGA	0.041494	-0.059892	Exp_Gene_G450
PRKAA2	RRAGA	-0.018102	0.024338	Exp_Gene_G450
RPS6	RRAGA	0.127354	-0.20383	Exp_Gene_G450
CDC37	RRAGB	0.127256	-0.183834	Exp_Gene_G450
CDK4	RRAGB	0.155762	-0.240149	Exp_Gene_G450
CREB1	RRAGB	0.165613	-0.332993	Exp_Gene_G450
CREB3	RRAGB	0.177347	-0.269575	Exp_Gene_G450
FOXO3	RRAGB	-0.059277	0.079936	Exp_Gene_G450
NR4A1	RRAGB	-0.076341	0.108815	Exp_Gene_G450
RPS6KA1	RRAGB	-0.092485	0.130769	Exp_Gene_G450
RPS6KA3	RRAGB	0.133096	-0.18001	Exp_Gene_G450
COL9A2	RRAGC	0.176237	-0.246379	Exp_Gene_G450
GNB1	RRAGC	0.071212	-0.100819	Exp_Gene_G450
IFNAR1	RRAGC	0.012529	-0.017559	Exp_Gene_G450
ITGAV	RRAGC	0.104998	-0.163592	Exp_Gene_G450
JAK1	RRAGC	0.125612	-0.207765	Exp_Gene_G450
LAMA5	RRAGC	-0.015565	0.023282	Exp_Gene_G450
NRAS	RRAGC	0.162388	-0.290583	Exp_Gene_G450
PPP2R3A	RRAGC	0.133529	-0.186963	Exp_Gene_G450
PPP2R5A	RRAGC	0.140738	-0.188375	Exp_Gene_G450
DDIT4	RRAGD	0.175471	-0.219433	Exp_Gene_G450
EIF4B	RRAGD	-0.164881	0.229133	Exp_Gene_G450
FGF18	RRAGD	-0.062806	0.085836	Exp_Gene_G450
GRB2	RRAGD	0.090602	-0.12047	Exp_Gene_G450
RHEB	RRAGD	0.108972	-0.149565	Exp_Gene_G450
RRAGC	RRAGD	0.106118	-0.137444	Exp_Gene_G450
CAB39L	RXRA	-0.183274	0.215891	Exp_Gene_G450
CREB3L2	RXRA	0.089884	-0.107114	Exp_Gene_G450
EGFR	RXRA	0.112419	-0.137466	Exp_Gene_G450
GYS1	RXRA	0.126278	-0.1758	Exp_Gene_G450
ITGA7	RXRA	-0.124019	0.148063	Exp_Gene_G450
PDGFA	RXRA	0.09954	-0.145281	Exp_Gene_G450
RPS6KA1	RXRA	0.114707	-0.15663	Exp_Gene_G450
BRCA1	SGK2	0.108529	-0.124786	Exp_Gene_G450
FGFR2	SGK2	0.067183	-0.081798	Exp_Gene_G450
LAMB3	SGK2	0.101793	-0.127599	Exp_Gene_G450
CCNE2	SGK3	0.147764	-0.202082	Exp_Gene_G450
IFNAR1	SGK3	0.107177	-0.134207	Exp_Gene_G450
ITGA6	SGK3	0.079063	-0.087822	Exp_Gene_G450
ITGA7	SGK3	-0.083715	0.093244	Exp_Gene_G450
NRAS	SGK3	0.038095	-0.06091	Exp_Gene_G450
ATF2	SOS2	0.013805	-0.018255	Exp_Gene_G450
BRAF	SOS2	0.120675	-0.148091	Exp_Gene_G450
CDK4	SOS2	-0.09861	0.144477	Exp_Gene_G450
HIF1A	SOS2	0.167524	-0.241661	Exp_Gene_G450
IFNAR1	SOS2	0.076333	-0.100818	Exp_Gene_G450
PPP2R5E	SOS2	0.193257	-0.246682	Exp_Gene_G450
DDIT4	SPP1	0.085819	-0.14161	Exp_Gene_G450
FN1	SPP1	0.037967	-0.14184	Exp_Gene_G450
GNG12	SPP1	0.095411	-0.169947	Exp_Gene_G450
IBSP	SPP1	0.154987	-0.269779	Exp_Gene_G450
ITGA4	SPP1	0.151116	-0.445678	Exp_Gene_G450
OSMR	SPP1	0.080881	-0.162162	Exp_Gene_G450
PPP2R3C	SPP1	0.089479	-0.161238	Exp_Gene_G450
AKT1	STK11	0.015332	-0.029394	Exp_Gene_G450
ITGA4	STK11	-0.073723	0.209415	Exp_Gene_G450
KIT	STK11	-0.128218	0.231615	Exp_Gene_G450
MAP2K2	STK11	0.43187	-0.794894	Exp_Gene_G450
PDGFB	STK11	0.118056	-0.230687	Exp_Gene_G450
PPP2R5B	STK11	0.130497	-0.239416	Exp_Gene_G450
RELA	STK11	0.139819	-0.258207	Exp_Gene_G450
CREB3L1	SYK	-0.123294	0.202017	Exp_Gene_G450
LAMC1	SYK	0.071568	-0.094615	Exp_Gene_G450
RRAGA	SYK	0.078045	-0.101088	Exp_Gene_G450
ITGA8	TEK	0.177247	-0.244956	Exp_Gene_G450
ITGB4	TEK	-0.148557	0.240182	Exp_Gene_G450
KDR	TEK	0.110553	-0.192298	Exp_Gene_G450
LAMB1	TEK	0.133098	-0.238459	Exp_Gene_G450
BCL2L1	THBS1	0.073698	-0.162414	Exp_Gene_G450
CASP9	THBS1	-0.06117	0.129553	Exp_Gene_G450
COL1A2	THBS1	0.086416	-0.393223	Exp_Gene_G450
COL2A1	THBS1	-0.188523	0.481932	Exp_Gene_G450
CREB3L2	THBS1	0.107301	-0.218058	Exp_Gene_G450
FGF1	THBS1	0.238662	-0.780241	Exp_Gene_G450
GNG12	THBS1	0.041808	-0.097846	Exp_Gene_G450
MYC	THBS1	0.044687	-0.102621	Exp_Gene_G450
ANGPT2	THBS2	-0.056062	0.246826	Exp_Gene_G450
COL1A1	THBS2	0.231026	-2.35273	Exp_Gene_G450
COL6A3	THBS2	0.021752	-0.195356	Exp_Gene_G450
COMP	THBS2	0.11364	-0.48892	Exp_Gene_G450
FGF1	THBS2	0.101088	-0.562638	Exp_Gene_G450
FGF7	THBS2	0.123386	-0.655689	Exp_Gene_G450
FN1	THBS2	0.569222	-4.75696	Exp_Gene_G450
IL7R	THBS2	0.161041	-0.9313	Exp_Gene_G450
LAMA2	THBS2	-0.053364	0.24104	Exp_Gene_G450
LAMC3	THBS2	-0.032416	0.115839	Exp_Gene_G450
THBS1	THBS2	0.287609	-1.79578	Exp_Gene_G450
CCNE2	THBS3	-0.093552	0.142715	Exp_Gene_G450
COMP	THBS3	0.205664	-0.31717	Exp_Gene_G450
CREB5	THBS3	0.056833	-0.071496	Exp_Gene_G450
DDIT4	THBS3	-0.064347	0.085138	Exp_Gene_G450
EGF	THBS3	-0.195849	0.25542	Exp_Gene_G450
GSK3B	THBS3	0.095671	-0.138363	Exp_Gene_G450
IGF1R	THBS3	0.125689	-0.183074	Exp_Gene_G450
ITGB6	THBS3	-0.050062	0.074412	Exp_Gene_G450
LAMA5	THBS3	0.124834	-0.186111	Exp_Gene_G450
PIK3R3	THBS3	-0.089955	0.118692	Exp_Gene_G450
RRAGD	THBS3	-0.112219	0.144865	Exp_Gene_G450
CD19	THBS4	0.18533	-0.266042	Exp_Gene_G450
COL2A1	THBS4	0.141953	-0.247962	Exp_Gene_G450
CSF1	THBS4	-0.117204	0.213527	Exp_Gene_G450
FN1	THBS4	-0.05012	0.16811	Exp_Gene_G450
GNG4	THBS4	0.136255	-0.207793	Exp_Gene_G450
ITGB4	THBS4	-0.157354	0.295872	Exp_Gene_G450
KIT	THBS4	0.129405	-0.217904	Exp_Gene_G450
LAMA2	THBS4	0.162772	-0.295088	Exp_Gene_G450
LAMC1	THBS4	0.106922	-0.179542	Exp_Gene_G450
LAMC3	THBS4	0.169982	-0.243803	Exp_Gene_G450
RRAGB	THBS4	0.077794	-0.11838	Exp_Gene_G450
CSF1R	TLR2	0.271246	-0.738069	Exp_Gene_G450
IL4R	TLR2	0.120162	-0.345199	Exp_Gene_G450
IL7R	TLR2	0.138297	-0.483677	Exp_Gene_G450
JAK2	TLR2	0.167288	-0.455861	Exp_Gene_G450
NFKB1	TLR2	0.165026	-0.452921	Exp_Gene_G450
PPP2R1A	TLR2	-0.16341	0.369921	Exp_Gene_G450
SGK3	TLR2	0.036943	-0.076318	Exp_Gene_G450
SPP1	TLR2	0.262452	-0.754257	Exp_Gene_G450
CSF1R	TLR4	0.072327	-0.212399	Exp_Gene_G450
CSF3R	TLR4	0.148024	-0.39126	Exp_Gene_G450
FASLG	TLR4	0.098574	-0.44249	Exp_Gene_G450
FGF7	TLR4	0.084644	-0.293588	Exp_Gene_G450
HGF	TLR4	0.129431	-0.374035	Exp_Gene_G450
HRAS	TLR4	-0.068596	0.159461	Exp_Gene_G450
IL2RA	TLR4	0.100082	-0.340661	Exp_Gene_G450
ITGA4	TLR4	0.432581	-1.86269	Exp_Gene_G450
PDGFRA	TLR4	0.069411	-0.23971	Exp_Gene_G450
PPP2R3C	TLR4	0.118927	-0.312887	Exp_Gene_G450
TLR2	TLR4	0.240587	-1.00949	Exp_Gene_G450
ANGPT1	TNC	0.143679	-0.207284	Exp_Gene_G450
EPHA2	TNC	0.055112	-0.092084	Exp_Gene_G450
FN1	TNC	0.085876	-0.266314	Exp_Gene_G450
ITGA5	TNC	0.106194	-0.239017	Exp_Gene_G450
OSMR	TNC	0.175071	-0.291369	Exp_Gene_G450
PRLR	TNC	0.154497	-0.205316	Exp_Gene_G450
RELN	TNC	0.209545	-0.270913	Exp_Gene_G450
CSF1	TNF	0.081912	-0.136728	Exp_Gene_G450
EFNA1	TNF	0.076226	-0.100581	Exp_Gene_G450
FGF18	TNF	0.212255	-0.314867	Exp_Gene_G450
IL7R	TNF	0.137122	-0.291604	Exp_Gene_G450
JAK3	TNF	0.108241	-0.142206	Exp_Gene_G450
RELN	TNF	-0.128492	0.164622	Exp_Gene_G450
TLR2	TNF	0.141377	-0.334221	Exp_Gene_G450
COL4A4	TNN	-0.056206	0.095266	Exp_Gene_G450
FGF1	TNN	0.13442	-0.299099	Exp_Gene_G450
FGF23	TNN	0.028683	-0.053711	Exp_Gene_G450
IL2	TNN	0.040715	-0.056191	Exp_Gene_G450
IL2RA	TNN	0.066585	-0.138822	Exp_Gene_G450
LAMB4	TNN	0.208988	-0.278772	Exp_Gene_G450
PDGFRB	TNN	0.261842	-0.736207	Exp_Gene_G450
PRL	TNN	0.133031	-0.182704	Exp_Gene_G450
CSH2	TNR	0.322675	-0.634222	Exp_Gene_G450
G6PC2	TNR	0.299345	-0.439165	Exp_Gene_G450
IL3	TNR	0.138264	-0.197188	Exp_Gene_G450
RPS6	TNR	0.271511	-0.457142	Exp_Gene_G450
RRAGA	TNR	-0.124081	0.206319	Exp_Gene_G450
CAB39	TNXB	-0.140554	0.297815	Exp_Gene_G450
CSF1R	TNXB	0.193927	-0.419501	Exp_Gene_G450
CSF3	TNXB	0.020363	-0.040896	Exp_Gene_G450
GH1	TNXB	0.188554	-0.392002	Exp_Gene_G450
GH2	TNXB	0.370128	-0.807689	Exp_Gene_G450
ITGB1	TNXB	-0.128637	0.296967	Exp_Gene_G450
PIK3CG	TNXB	-0.159711	0.385467	Exp_Gene_G450
PKN2	TNXB	0.280128	-0.528173	Exp_Gene_G450
PPP2R1A	TNXB	0.087705	-0.15784	Exp_Gene_G450
STK11	TNXB	0.196613	-0.432646	Exp_Gene_G450
PKN1	TP53	0.288683	-0.425806	Exp_Gene_G450
COL4A2	TSC1	0.116949	-0.270839	Exp_Gene_G450
EIF4EBP1	TSC1	-0.066854	0.0945	Exp_Gene_G450
NRAS	TSC1	-0.207143	0.38954	Exp_Gene_G450
PDPK1	TSC1	0.173642	-0.296437	Exp_Gene_G450
RPS6KA2	TSC1	0.2436	-0.338254	Exp_Gene_G450
RPS6KB1	TSC1	0.088239	-0.131029	Exp_Gene_G450
RXRA	TSC1	0.177134	-0.245121	Exp_Gene_G450
SYK	TSC1	0.0401	-0.050908	Exp_Gene_G450
CCNE2	TSC2	-0.106195	0.182016	Exp_Gene_G450
FGFR1	TSC2	0.030635	-0.04871	Exp_Gene_G450
IKBKB	TSC2	0.047285	-0.066036	Exp_Gene_G450
INSR	TSC2	0.137952	-0.204511	Exp_Gene_G450
ITGB6	TSC2	-0.084051	0.140367	Exp_Gene_G450
JAK2	TSC2	-0.071853	0.130388	Exp_Gene_G450
MAPK3	TSC2	0.176953	-0.309067	Exp_Gene_G450
PDPK1	TSC2	0.363119	-0.660557	Exp_Gene_G450
PKN1	TSC2	0.145847	-0.256888	Exp_Gene_G450
EPOR	ULK1	0.180612	-0.246255	Exp_Gene_G450
FOXO3	ULK1	0.192901	-0.269453	Exp_Gene_G450
GNG12	ULK1	-0.178038	0.262081	Exp_Gene_G450
GSK3B	ULK1	0.058459	-0.08714	Exp_Gene_G450
HRAS	ULK1	0.012666	-0.016666	Exp_Gene_G450
ITGA2	ULK1	-0.091509	0.12552	Exp_Gene_G450
LAMA5	ULK1	0.162998	-0.250464	Exp_Gene_G450
MYC	ULK1	-0.096923	0.139998	Exp_Gene_G450
NR4A1	ULK1	0.074787	-0.110422	Exp_Gene_G450
TSC1	ULK1	0.128504	-0.190737	Exp_Gene_G450
KIT	ULK2	0.106261	-0.149338	Exp_Gene_G450
MYC	ULK2	-0.102387	0.134093	Exp_Gene_G450
PDGFRA	ULK2	0.134949	-0.239189	Exp_Gene_G450
RPS6KA2	ULK2	0.104455	-0.128553	Exp_Gene_G450
RPS6KB2	ULK2	-0.178159	0.264899	Exp_Gene_G450
ANGPT2	VEGFA	0.120599	-0.204451	Exp_Gene_G450
COL9A2	VEGFA	0.074298	-0.111209	Exp_Gene_G450
DDIT4	VEGFA	0.152818	-0.217201	Exp_Gene_G450
FLT1	VEGFA	0.330242	-0.644701	Exp_Gene_G450
HSP90AA1	VEGFA	-0.056013	0.09592	Exp_Gene_G450
ITGB8	VEGFA	0.164418	-0.247329	Exp_Gene_G450
KIT	VEGFA	-0.155671	0.251482	Exp_Gene_G450
LAMA5	VEGFA	0.070366	-0.112693	Exp_Gene_G450
PDGFD	VEGFA	-0.078017	0.152856	Exp_Gene_G450
TLR4	VEGFA	-0.079162	0.211486	Exp_Gene_G450
BAD	VEGFB	0.288538	-0.485898	Exp_Gene_G450
COL4A2	VEGFB	0.057217	-0.134178	Exp_Gene_G450
GNB2	VEGFB	0.049605	-0.086037	Exp_Gene_G450
KRAS	VEGFB	-0.128371	0.176555	Exp_Gene_G450
MAP2K2	VEGFB	0.000329	-0.000538	Exp_Gene_G450
MAPK3	VEGFB	0.038867	-0.06451	Exp_Gene_G450
PPP2R5B	VEGFB	0.19932	-0.325039	Exp_Gene_G450
RELA	VEGFB	0.1503	-0.246715	Exp_Gene_G450
RRAGD	VEGFB	0.154841	-0.213416	Exp_Gene_G450
F2R	VEGFC	0.16824	-0.248221	Exp_Gene_G450
FGF18	VEGFC	0.131288	-0.182029	Exp_Gene_G450
MTCP1	VEGFC	-0.139922	0.187323	Exp_Gene_G450
THBS1	VEGFC	0.123229	-0.264449	Exp_Gene_G450
ANGPT4	VTN	0.172184	-0.335099	Exp_Gene_G450
CREB1	VTN	-0.11125	0.317133	Exp_Gene_G450
CSF3	VTN	0.125804	-0.265731	Exp_Gene_G450
EFNA2	VTN	0.093691	-0.16247	Exp_Gene_G450
EPO	VTN	0.150612	-0.362799	Exp_Gene_G450
FGF23	VTN	0.137125	-0.324789	Exp_Gene_G450
FGFR4	VTN	0.17319	-0.342961	Exp_Gene_G450
GNB3	VTN	0.233717	-0.612432	Exp_Gene_G450
GNG13	VTN	0.180855	-0.370817	Exp_Gene_G450
HGF	VTN	0.099612	-0.22302	Exp_Gene_G450
INS	VTN	0.074067	-0.149074	Exp_Gene_G450
ITGA8	VTN	0.027917	-0.05653	Exp_Gene_G450
LAMC2	VTN	-0.112138	0.251976	Exp_Gene_G450
ANGPT2	VWF	0.258761	-0.475333	Exp_Gene_G450
COL6A1	VWF	0.062844	-0.191921	Exp_Gene_G450
CSF1R	VWF	0.211673	-0.397362	Exp_Gene_G450
GNB3	VWF	-0.125096	0.270473	Exp_Gene_G450
LAMA2	VWF	0.311194	-0.586468	Exp_Gene_G450
THBS4	VWF	0.051357	-0.091422	Exp_Gene_G450
BCL2L1	YWHAB	0.026262	-0.035059	Exp_Gene_G450
BRAF	YWHAB	-0.092173	0.118747	Exp_Gene_G450
CAB39	YWHAB	0.071218	-0.111678	Exp_Gene_G450
CCNE1	YWHAB	0.09351	-0.133605	Exp_Gene_G450
CSH2	YWHAB	-0.140844	0.24282	Exp_Gene_G450
FOXO3	YWHAB	0.120579	-0.162215	Exp_Gene_G450
HSP90B1	YWHAB	0.164032	-0.218152	Exp_Gene_G450
LAMA3	YWHAB	-0.089591	0.135443	Exp_Gene_G450
RPS6	YWHAB	-0.091789	0.135558	Exp_Gene_G450
RRAGA	YWHAB	0.18092	-0.263871	Exp_Gene_G450
CDK4	YWHAE	0.165536	-0.26179	Exp_Gene_G450
CHUK	YWHAE	0.10617	-0.200792	Exp_Gene_G450
G6PC3	YWHAE	0.089492	-0.119684	Exp_Gene_G450
GNB5	YWHAE	0.121058	-0.165183	Exp_Gene_G450
ITGB4	YWHAE	-0.137839	0.236246	Exp_Gene_G450
TP53	YWHAE	0.160651	-0.210709	Exp_Gene_G450
ATF4	YWHAH	0.098784	-0.151022	Exp_Gene_G450
FGF17	YWHAH	-0.101509	0.162649	Exp_Gene_G450
GNB2	YWHAH	0.075437	-0.143691	Exp_Gene_G450
GNGT1	YWHAH	-0.089469	0.136337	Exp_Gene_G450
HSP90AB1	YWHAH	0.166198	-0.28889	Exp_Gene_G450
IL4R	YWHAH	0.024367	-0.048648	Exp_Gene_G450
ITGA4	YWHAH	0.106895	-0.2964	Exp_Gene_G450
ITGAV	YWHAH	0.217945	-0.396839	Exp_Gene_G450
MAPK1	YWHAH	0.364902	-0.632961	Exp_Gene_G450
PIK3CA	YWHAH	0.099655	-0.181658	Exp_Gene_G450
ANGPT2	YWHAQ	0.072601	-0.148298	Exp_Gene_G450
CCNE2	YWHAQ	0.142501	-0.281367	Exp_Gene_G450
CDK4	YWHAQ	0.074245	-0.148899	Exp_Gene_G450
CREB1	YWHAQ	0.172377	-0.450843	Exp_Gene_G450
CSF3R	YWHAQ	-0.19886	0.373627	Exp_Gene_G450
EFNA4	YWHAQ	0.016521	-0.033474	Exp_Gene_G450
EIF4E	YWHAQ	0.149614	-0.303542	Exp_Gene_G450
EIF4E2	YWHAQ	0.102883	-0.179566	Exp_Gene_G450
ITGB4	YWHAQ	-0.088017	0.191303	Exp_Gene_G450
PDGFC	YWHAQ	0.145849	-0.270963	Exp_Gene_G450
PPP2CA	YWHAQ	0.221396	-0.418404	Exp_Gene_G450
PPP2R2A	YWHAQ	0.203229	-0.410685	Exp_Gene_G450
TNXB	YWHAQ	-0.075868	0.179891	Exp_Gene_G450
YWHAE	YWHAQ	0.146504	-0.264334	Exp_Gene_G450
CCNE2	YWHAZ	0.243991	-0.407191	Exp_Gene_G450
COL4A5	YWHAZ	-0.099459	0.193253	Exp_Gene_G450
COL6A3	YWHAZ	0.081038	-0.285395	Exp_Gene_G450
COL9A2	YWHAZ	-0.037078	0.056519	Exp_Gene_G450
EIF4E	YWHAZ	0.130813	-0.224318	Exp_Gene_G450
FGF2	YWHAZ	-0.115604	0.170675	Exp_Gene_G450
HSP90AA1	YWHAZ	0.100186	-0.174718	Exp_Gene_G450
PTK2	YWHAZ	0.353292	-0.538302	Exp_Gene_G450
YWHAB	YWHAZ	0.072771	-0.107932	Exp_Gene_G450
AKT1	AKT2	-0.075703	0.102923	Exp_Gene_U133
BCL2	CCNE1	-0.153951	0.22252	Exp_Gene_U133
BCL2L11	CCNE1	0.078487	-0.109387	Exp_Gene_U133
BRCA1	CCNE1	0.260688	-0.365099	Exp_Gene_U133
CASP9	CCNE1	0.110569	-0.168113	Exp_Gene_U133
CCND1	CCNE1	-0.211462	0.334766	Exp_Gene_U133
CCND2	CCNE1	-0.146835	0.202324	Exp_Gene_U133
CCND1	CCNE2	-0.05021	0.078507	Exp_Gene_U133
CCNE2	CDK2	0.141075	-0.218388	Exp_Gene_U133
AKT3	CDK4	-0.086856	0.134711	Exp_Gene_U133
BAD	CDK4	0.118984	-0.244637	Exp_Gene_U133
CDK2	CDK4	0.283759	-0.527274	Exp_Gene_U133
BCL2	CDK6	0.060006	-0.074172	Exp_Gene_U133
CCND1	CDK6	0.045411	-0.061481	Exp_Gene_U133
ATF4	CDKN1A	0.160231	-0.202636	Exp_Gene_U133
BCL2L1	CDKN1B	0.242117	-0.301044	Exp_Gene_U133
CHAD	CHRM2	0.184461	-0.257036	Exp_Gene_U133
COL1A1	COL1A2	0.38115	-3.23685	Exp_Gene_U133
ANGPT2	COL4A1	0.149737	-0.471053	Exp_Gene_U133
COL1A1	COL4A2	0.032862	-0.236836	Exp_Gene_U133
COL4A1	COL4A2	0.727141	-3.75161	Exp_Gene_U133
AKT3	COL4A3	0.15783	-0.227612	Exp_Gene_U133
ANGPT4	COL4A3	0.138388	-0.203693	Exp_Gene_U133
CDK6	COL4A3	0.175175	-0.25273	Exp_Gene_U133
CHRM2	COL4A4	0.122871	-0.180197	Exp_Gene_U133
COL4A3	COL4A4	0.377369	-0.611668	Exp_Gene_U133
CCND2	COL4A6	0.216283	-0.324374	Exp_Gene_U133
COL4A3	COL4A6	0.051441	-0.094458	Exp_Gene_U133
COL4A5	COL4A6	0.48469	-0.873383	Exp_Gene_U133
CDKN1A	COL6A2	0.090633	-0.303008	Exp_Gene_U133
COL1A1	COL6A2	0.23352	-2.19163	Exp_Gene_U133
COL6A1	COL6A2	0.427836	-2.14905	Exp_Gene_U133
COL1A1	COL6A3	0.214862	-1.89642	Exp_Gene_U133
COL1A2	COL6A3	0.373142	-2.48781	Exp_Gene_U133
COL6A2	COL6A3	0.111931	-0.824722	Exp_Gene_U133
BCL2L11	COL9A1	0.128706	-0.15988	Exp_Gene_U133
BRCA1	COL9A1	0.146085	-0.182356	Exp_Gene_U133
COL9A1	COL9A2	0.093323	-0.123851	Exp_Gene_U133
COL2A1	COL9A3	0.184105	-0.312782	Exp_Gene_U133
COL9A2	COL9A3	0.144671	-0.219363	Exp_Gene_U133
COL9A3	COMP	0.033865	-0.056459	Exp_Gene_U133
ATF2	CREB1	0.162659	-0.261509	Exp_Gene_U133
CAB39	CREB1	0.240658	-0.441502	Exp_Gene_U133
CHUK	CREB1	0.099263	-0.188548	Exp_Gene_U133
BAD	CREB3	0.245175	-0.487467	Exp_Gene_U133
CDK2	CREB3L1	-0.052681	0.096564	Exp_Gene_U133
COL1A1	CREB3L1	0.07489	-0.36328	Exp_Gene_U133
COL2A1	CREB3L1	0.061966	-0.120897	Exp_Gene_U133
COL6A1	CREB3L1	0.091106	-0.236535	Exp_Gene_U133
COL6A2	CREB3L1	0.207766	-0.84135	Exp_Gene_U133
BRAF	CREB3L2	0.05248	-0.062622	Exp_Gene_U133
CCNE2	CREB3L2	-0.075827	0.101162	Exp_Gene_U133
COL4A6	CREB5	0.129114	-0.185703	Exp_Gene_U133
ANGPT1	CSF1	-0.039788	0.062989	Exp_Gene_U133
CCND3	CSF1	0.20411	-0.329793	Exp_Gene_U133
CSF1	CSF1R	0.227568	-0.563566	Exp_Gene_U133
CDKN1A	CSF3	-0.151654	0.241503	Exp_Gene_U133
CSF1	CSF3R	0.045634	-0.07168	Exp_Gene_U133
CSF1R	CSF3R	0.145008	-0.312229	Exp_Gene_U133
AKT3	CSH2	0.130382	-0.148004	Exp_Gene_U133
CREB1	DDIT4	-0.041968	0.06749	Exp_Gene_U133
CCND2	EFNA1	-0.089962	0.115309	Exp_Gene_U133
COL9A1	EFNA1	-0.150121	0.190483	Exp_Gene_U133
CSF1	EFNA1	0.198025	-0.306293	Exp_Gene_U133
DDIT4	EFNA1	0.101088	-0.131812	Exp_Gene_U133
CASP9	EFNA2	-0.00952	0.013202	Exp_Gene_U133
COL9A3	EFNA2	-0.036173	0.051418	Exp_Gene_U133
CASP9	EFNA4	0.131471	-0.244813	Exp_Gene_U133
CDK4	EFNA4	0.119723	-0.266029	Exp_Gene_U133
EFNA1	EFNA4	0.111484	-0.194372	Exp_Gene_U133
EFNA3	EFNA4	0.478151	-0.95103	Exp_Gene_U133
CHUK	EFNA5	-0.138565	0.211587	Exp_Gene_U133
COL4A3	EFNA5	0.105059	-0.163457	Exp_Gene_U133
CREB1	EGF	-0.02443	0.035935	Exp_Gene_U133
BCL2L11	EIF4B	-0.147795	0.20065	Exp_Gene_U133
CCNE1	EIF4B	-0.159687	0.238058	Exp_Gene_U133
CCNE2	EIF4B	-0.162158	0.238758	Exp_Gene_U133
CDK4	EIF4B	0.123368	-0.218037	Exp_Gene_U133
CDK6	EIF4B	0.006921	-0.008824	Exp_Gene_U133
CHUK	EIF4B	0.011073	-0.01786	Exp_Gene_U133
CREB3	EIF4B	-0.096812	0.16546	Exp_Gene_U133
CREB3	EIF4E	0.129816	-0.251983	Exp_Gene_U133
CREB3L2	EIF4E	-0.054086	0.080829	Exp_Gene_U133
CSF1	EIF4E	-0.068735	0.126446	Exp_Gene_U133
EGF	EIF4E	0.044729	-0.063449	Exp_Gene_U133
CAB39L	EIF4E2	0.043476	-0.05427	Exp_Gene_U133
EFNA4	EIF4E2	0.16014	-0.300393	Exp_Gene_U133
ATF4	EIF4EBP1	0.122222	-0.149975	Exp_Gene_U133
CDK4	EIF4EBP1	0.190806	-0.324312	Exp_Gene_U133
BCL2L1	EPHA2	0.092697	-0.152158	Exp_Gene_U133
CASP9	EPHA2	0.125213	-0.218173	Exp_Gene_U133
CCND1	EPHA2	0.199001	-0.361034	Exp_Gene_U133
EFNA1	EPHA2	0.057768	-0.094245	Exp_Gene_U133
CHRM2	EPO	0.017161	-0.024597	Exp_Gene_U133
COL4A3	EPO	0.108999	-0.172665	Exp_Gene_U133
CSF3	EPO	0.133634	-0.206963	Exp_Gene_U133
CDC37	EPOR	0.101094	-0.127121	Exp_Gene_U133
AKT2	F2R	-0.100609	0.145252	Exp_Gene_U133
BCL2	F2R	-0.143165	0.227322	Exp_Gene_U133
CHUK	F2R	0.137162	-0.249481	Exp_Gene_U133
COL1A2	F2R	0.110513	-0.380392	Exp_Gene_U133
CREB1	F2R	0.09068	-0.174897	Exp_Gene_U133
COL6A2	FASLG	-0.086726	0.30737	Exp_Gene_U133
ANGPT1	FGF1	0.087534	-0.118249	Exp_Gene_U133
CHUK	FGF1	-0.146675	0.225151	Exp_Gene_U133
COMP	FGF1	0.114348	-0.17356	Exp_Gene_U133
CREB3	FGF13	0.096517	-0.146922	Exp_Gene_U133
COL4A4	FGF14	0.051068	-0.065611	Exp_Gene_U133
COL4A6	FGF17	0.081637	-0.128062	Exp_Gene_U133
COL9A3	FGF17	0.155291	-0.227916	Exp_Gene_U133
BCL2	FGF18	-0.107123	0.158285	Exp_Gene_U133
CCND3	FGF18	-0.065802	0.100038	Exp_Gene_U133
CDKN1B	FGF18	-0.024809	0.033694	Exp_Gene_U133
COL6A2	FGF18	0.092246	-0.326539	Exp_Gene_U133
EIF4E2	FGF18	0.059248	-0.092768	Exp_Gene_U133
EPHA2	FGF18	0.174603	-0.313046	Exp_Gene_U133
FGF13	FGF2	0.060081	-0.069156	Exp_Gene_U133
COL2A1	FGF20	0.315825	-0.45509	Exp_Gene_U133
CSF3	FGF21	0.163824	-0.244657	Exp_Gene_U133
EFNA2	FGF22	0.035769	-0.046486	Exp_Gene_U133
FGF14	FGF22	0.183639	-0.228641	Exp_Gene_U133
ANGPT4	FGF23	0.173806	-0.229941	Exp_Gene_U133
CHAD	FGF23	0.224699	-0.311038	Exp_Gene_U133
CSH2	FGF23	0.186034	-0.244767	Exp_Gene_U133
FGF17	FGF3	0.121141	-0.145094	Exp_Gene_U133
COL4A3	FGF5	0.175079	-0.302827	Exp_Gene_U133
EPO	FGF5	0.012581	-0.018536	Exp_Gene_U133
FGF22	FGF5	0.110947	-0.162087	Exp_Gene_U133
FGF2	FGF6	0.056112	-0.063462	Exp_Gene_U133
FGF1	FGF7	0.269437	-0.373041	Exp_Gene_U133
CSF3	FGF8	0.192181	-0.326446	Exp_Gene_U133
CSH2	FGF8	-0.024459	0.03345	Exp_Gene_U133
EFNA2	FGF8	0.201407	-0.289526	Exp_Gene_U133
FGF20	FGF8	0.141012	-0.191964	Exp_Gene_U133
CDK6	FGF9	0.015154	-0.018593	Exp_Gene_U133
COL2A1	FGF9	0.150937	-0.236063	Exp_Gene_U133
COL4A2	FGFR1	0.03171	-0.085785	Exp_Gene_U133
COL9A3	FGFR1	0.195435	-0.309878	Exp_Gene_U133
CREB5	FGFR1	0.10891	-0.146418	Exp_Gene_U133
EFNA4	FGFR1	0.084139	-0.160442	Exp_Gene_U133
EIF4EBP1	FGFR1	0.233448	-0.340513	Exp_Gene_U133
FGF9	FGFR1	0.267993	-0.391172	Exp_Gene_U133
ANGPT2	FGFR2	-0.056979	0.086244	Exp_Gene_U133
BCL2L1	FGFR2	0.129321	-0.172927	Exp_Gene_U133
CREB3L2	FGFR2	0.163076	-0.205649	Exp_Gene_U133
DDIT4	FGFR2	-0.052051	0.068116	Exp_Gene_U133
COL9A3	FGFR3	0.20732	-0.301476	Exp_Gene_U133
EFNA3	FGFR3	0.114899	-0.174108	Exp_Gene_U133
FGF18	FGFR3	0.144668	-0.211182	Exp_Gene_U133
COL2A1	FGFR4	0.165705	-0.241244	Exp_Gene_U133
CSH2	FIGF	0.188966	-0.218487	Exp_Gene_U133
EGF	FIGF	0.070423	-0.078619	Exp_Gene_U133
CCND2	FLT4	0.093219	-0.108505	Exp_Gene_U133
FGF17	FLT4	0.164795	-0.200632	Exp_Gene_U133
FGFR4	FLT4	0.063268	-0.071376	Exp_Gene_U133
CREB3	FOXO3	-0.066572	0.118644	Exp_Gene_U133
EFNA1	FOXO3	-0.070781	0.102355	Exp_Gene_U133
ANGPT4	G6PC	0.033969	-0.044327	Exp_Gene_U133
BAD	G6PC	0.004083	-0.00692	Exp_Gene_U133
CHRM2	G6PC	0.305795	-0.456179	Exp_Gene_U133
EFNA5	G6PC	0.210624	-0.290533	Exp_Gene_U133
EPO	G6PC	0.057929	-0.081357	Exp_Gene_U133
FGF23	G6PC	0.138842	-0.205754	Exp_Gene_U133
ANGPT4	G6PC2	0.056096	-0.063804	Exp_Gene_U133
FASLG	G6PC2	-0.026045	0.034753	Exp_Gene_U133
CCND3	G6PC3	0.123895	-0.177352	Exp_Gene_U133
CDKN1A	G6PC3	0.158878	-0.225974	Exp_Gene_U133
CREB3	G6PC3	0.065958	-0.111392	Exp_Gene_U133
EIF4E	G6PC3	0.126948	-0.206898	Exp_Gene_U133
ANGPT4	GH1	0.146652	-0.186229	Exp_Gene_U133
CHAD	GH1	0.160288	-0.212972	Exp_Gene_U133
CSH2	GH1	-0.061831	0.078087	Exp_Gene_U133
EPO	GH2	0.212274	-0.332298	Exp_Gene_U133
FGF21	GH2	0.169515	-0.255885	Exp_Gene_U133
FGF22	GH2	0.009864	-0.015312	Exp_Gene_U133
AKT3	GHR	0.057431	-0.070657	Exp_Gene_U133
ANGPT1	GHR	0.056175	-0.076975	Exp_Gene_U133
FGF13	GHR	0.092322	-0.115281	Exp_Gene_U133
FGF2	GHR	0.093367	-0.116489	Exp_Gene_U133
CASP9	GNB1	0.320643	-0.493036	Exp_Gene_U133
FOXO3	GNB1	0.118492	-0.186286	Exp_Gene_U133
AKT1	GNB2	0.199696	-0.301792	Exp_Gene_U133
CDC37	GNB2	0.042623	-0.059596	Exp_Gene_U133
CHRM2	GNB3	0.108306	-0.155327	Exp_Gene_U133
FASLG	GNB3	0.133704	-0.196774	Exp_Gene_U133
FGF17	GNB3	0.041919	-0.056763	Exp_Gene_U133
FGF23	GNB3	0.135296	-0.192754	Exp_Gene_U133
GH2	GNB3	0.100554	-0.157505	Exp_Gene_U133
COL9A1	GNB5	-0.134478	0.163638	Exp_Gene_U133
FGF13	GNB5	0.129298	-0.153155	Exp_Gene_U133
FGFR2	GNB5	-0.066436	0.084676	Exp_Gene_U133
EIF4E2	GNG11	0.108129	-0.174315	Exp_Gene_U133
FOXO3	GNG11	-0.138545	0.226692	Exp_Gene_U133
GHR	GNG12	0.117503	-0.167637	Exp_Gene_U133
FGF21	GNG13	0.092911	-0.113874	Exp_Gene_U133
FGF22	GNG13	0.019268	-0.024283	Exp_Gene_U133
FGF6	GNG13	0.081362	-0.093888	Exp_Gene_U133
EFNA3	GNG3	0.075903	-0.116733	Exp_Gene_U133
FGF22	GNG3	0.179435	-0.242126	Exp_Gene_U133
FGF2	GNG4	0.080585	-0.093026	Exp_Gene_U133
FGF9	GNG4	0.060537	-0.075573	Exp_Gene_U133
GNG11	GNG4	0.142533	-0.199775	Exp_Gene_U133
ATF2	GNG5	-0.139348	0.188816	Exp_Gene_U133
CCNE1	GNG5	0.107369	-0.158877	Exp_Gene_U133
CHUK	GNG5	-0.140813	0.225428	Exp_Gene_U133
EIF4EBP1	GNG5	0.197747	-0.274125	Exp_Gene_U133
GNB2	GNG5	0.017887	-0.025265	Exp_Gene_U133
GNG11	GNG5	0.041443	-0.064547	Exp_Gene_U133
GNG12	GNG5	0.083659	-0.122713	Exp_Gene_U133
CDK2	GNG7	-0.13655	0.189687	Exp_Gene_U133
GH1	GNG7	0.114929	-0.148254	Exp_Gene_U133
CASP9	GNGT1	0.189498	-0.272328	Exp_Gene_U133
CREB3L2	GNGT1	-0.077666	0.09916	Exp_Gene_U133
FGF17	GNGT1	0.280842	-0.382569	Exp_Gene_U133
BCL2	GRB2	-0.147194	0.210529	Exp_Gene_U133
CREB5	GRB2	-0.129333	0.169116	Exp_Gene_U133
GNB1	GRB2	0.012404	-0.018998	Exp_Gene_U133
GNB3	GRB2	-0.323534	0.460344	Exp_Gene_U133
GNG4	GRB2	-0.153252	0.201943	Exp_Gene_U133
BRAF	GSK3B	0.059067	-0.086867	Exp_Gene_U133
CCNE1	GSK3B	0.135238	-0.225148	Exp_Gene_U133
COL9A2	GSK3B	0.187847	-0.304265	Exp_Gene_U133
FOXO3	GSK3B	0.147182	-0.248902	Exp_Gene_U133
GNB1	GSK3B	0.118845	-0.200095	Exp_Gene_U133
AKT1	GYS1	0.157081	-0.241624	Exp_Gene_U133
CCNE1	GYS1	0.085412	-0.126999	Exp_Gene_U133
COL4A2	GYS1	0.05116	-0.132169	Exp_Gene_U133
DDIT4	GYS1	0.060001	-0.081716	Exp_Gene_U133
EIF4E	GYS1	-0.044204	0.072717	Exp_Gene_U133
G6PC	GYS2	0.13848	-0.192192	Exp_Gene_U133
GSK3B	GYS2	-0.079199	0.12235	Exp_Gene_U133
ANGPT1	HGF	0.180819	-0.240125	Exp_Gene_U133
EFNA5	HGF	0.142707	-0.183572	Exp_Gene_U133
FASLG	HGF	0.105034	-0.149947	Exp_Gene_U133
CAB39	HIF1A	0.049398	-0.074819	Exp_Gene_U133
GNG3	HIF1A	-0.140762	0.193218	Exp_Gene_U133
BCL2	HRAS	-0.143274	0.191742	Exp_Gene_U133
EIF4EBP1	HRAS	0.007642	-0.010145	Exp_Gene_U133
EPHA2	HRAS	0.142908	-0.232063	Exp_Gene_U133
GNB2	HRAS	0.210968	-0.285353	Exp_Gene_U133
AKT1	HSP90AA1	0.269748	-0.481351	Exp_Gene_U133
CCND3	HSP90AB1	0.113278	-0.199862	Exp_Gene_U133
CDK4	HSP90AB1	0.099285	-0.213716	Exp_Gene_U133
EIF4B	HSP90AB1	0.171748	-0.303768	Exp_Gene_U133
FGF6	HSP90AB1	-0.100866	0.156125	Exp_Gene_U133
FIGF	HSP90AB1	-0.145361	0.229804	Exp_Gene_U133
FOXO3	HSP90AB1	0.157308	-0.290132	Exp_Gene_U133
BRCA1	HSP90B1	0.200703	-0.271943	Exp_Gene_U133
FGF7	HSP90B1	-0.100417	0.14508	Exp_Gene_U133
GNG7	HSP90B1	-0.221148	0.290196	Exp_Gene_U133
HSP90AA1	HSP90B1	0.108209	-0.180577	Exp_Gene_U133
HSP90AB1	HSP90B1	0.076659	-0.134658	Exp_Gene_U133
COL6A1	IBSP	0.19705	-0.386361	Exp_Gene_U133
CSF1	IBSP	0.175985	-0.258444	Exp_Gene_U133
GNG5	IFNA2	0.132777	-0.162293	Exp_Gene_U133
G6PC2	IFNA21	0.15363	-0.170173	Exp_Gene_U133
GH2	IFNA5	0.097084	-0.149718	Exp_Gene_U133
GYS2	IFNA5	0.17166	-0.225497	Exp_Gene_U133
COL4A3	IFNA6	0.124756	-0.178075	Exp_Gene_U133
COL4A3	IFNA8	0.013117	-0.020239	Exp_Gene_U133
G6PC3	IFNA8	-0.210082	0.283057	Exp_Gene_U133
GH2	IFNA8	0.140609	-0.214404	Exp_Gene_U133
COL4A2	IFNAR1	-0.054987	0.134785	Exp_Gene_U133
EPOR	IFNAR1	-0.034592	0.041895	Exp_Gene_U133
CSF1	IFNAR2	0.092753	-0.151543	Exp_Gene_U133
EFNA3	IFNAR2	-0.068033	0.108565	Exp_Gene_U133
FGFR4	IFNAR2	-0.090925	0.119318	Exp_Gene_U133
IFNAR1	IFNAR2	0.301746	-0.418289	Exp_Gene_U133
COL4A3	IFNB1	0.174939	-0.269267	Exp_Gene_U133
FGF21	IFNB1	0.10885	-0.137617	Exp_Gene_U133
AKT2	IGF1	0.023779	-0.029284	Exp_Gene_U133
COL1A1	IGF1	0.081786	-0.317893	Exp_Gene_U133
COL9A1	IGF1	0.111762	-0.142855	Exp_Gene_U133
FGFR2	IGF1	0.15739	-0.210717	Exp_Gene_U133
FGFR3	IGF1	-0.095179	0.127359	Exp_Gene_U133
FOXO3	IGF1	0.105815	-0.154144	Exp_Gene_U133
BCL2	IGF1R	0.079133	-0.116824	Exp_Gene_U133
CCND1	IGF1R	0.1833	-0.296388	Exp_Gene_U133
COL2A1	IGF1R	0.086788	-0.147886	Exp_Gene_U133
GNG11	IGF1R	-0.120155	0.197684	Exp_Gene_U133
AKT1	IKBKB	0.171315	-0.239158	Exp_Gene_U133
COL2A1	IKBKB	-0.083403	0.122689	Exp_Gene_U133
FGFR1	IKBKB	0.178894	-0.245603	Exp_Gene_U133
IFNAR2	IKBKB	0.024759	-0.032829	Exp_Gene_U133
AKT1	IKBKG	0.091316	-0.154651	Exp_Gene_U133
BAD	IKBKG	0.072754	-0.134971	Exp_Gene_U133
CCND3	IKBKG	0.146772	-0.233483	Exp_Gene_U133
IFNAR2	IKBKG	0.171898	-0.27651	Exp_Gene_U133
COL4A4	IL2	-0.116241	0.191872	Exp_Gene_U133
FGF8	IL2	0.304599	-0.538938	Exp_Gene_U133
GNG13	IL2	0.15146	-0.230151	Exp_Gene_U133
HIF1A	IL2	-0.148559	0.241736	Exp_Gene_U133
G6PC	IL2RA	0.056254	-0.08173	Exp_Gene_U133
EFNA4	IL2RB	-0.043855	0.123519	Exp_Gene_U133
FASLG	IL2RB	0.289917	-0.682424	Exp_Gene_U133
CCND3	IL2RG	0.104744	-0.249243	Exp_Gene_U133
IL2	IL2RG	-0.048745	0.133998	Exp_Gene_U133
IL2RA	IL2RG	0.197288	-0.469293	Exp_Gene_U133
IL2RB	IL2RG	0.547425	-2.01444	Exp_Gene_U133
COL4A3	IL3	0.085293	-0.142218	Exp_Gene_U133
FGF7	IL3	0.098936	-0.146029	Exp_Gene_U133
G6PC2	IL3	0.133452	-0.17195	Exp_Gene_U133
GH2	IL3	0.33667	-0.554745	Exp_Gene_U133
IL2RA	IL3	0.066656	-0.097939	Exp_Gene_U133
FGF20	IL4	0.009714	-0.013522	Exp_Gene_U133
FGF5	IL4	-0.004775	0.00789	Exp_Gene_U133
FGF6	IL4	0.031339	-0.043057	Exp_Gene_U133
GSK3B	IL4	-0.129059	0.226266	Exp_Gene_U133
IFNA5	IL4	0.291827	-0.435055	Exp_Gene_U133
IFNA8	IL4	0.175696	-0.258983	Exp_Gene_U133
IL2	IL4	0.177626	-0.32136	Exp_Gene_U133
IL3	IL4	0.135599	-0.215993	Exp_Gene_U133
CASP9	IL4R	-0.06813	0.118544	Exp_Gene_U133
CCND3	IL4R	0.070283	-0.119612	Exp_Gene_U133
CDKN1A	IL4R	0.121746	-0.205868	Exp_Gene_U133
COL4A6	IL4R	-0.170249	0.32454	Exp_Gene_U133
CREB1	IL4R	-0.142592	0.286497	Exp_Gene_U133
FGFR2	IL4R	-0.153257	0.250579	Exp_Gene_U133
IL2RB	IL4R	0.135502	-0.356616	Exp_Gene_U133
FN1	IL6	0.085907	-0.218443	Exp_Gene_U133
IL2RA	IL6	0.116355	-0.169548	Exp_Gene_U133
CSF1	IL6R	0.174006	-0.265344	Exp_Gene_U133
FGF9	IL6R	-0.078795	0.103674	Exp_Gene_U133
CDKN1A	IL7	0.249825	-0.346751	Exp_Gene_U133
COL4A2	IL7	-0.077173	0.192759	Exp_Gene_U133
COL4A6	IL7	-0.055424	0.086722	Exp_Gene_U133
FGFR3	IL7	-0.098847	0.132587	Exp_Gene_U133
GHR	IL7	0.091705	-0.123978	Exp_Gene_U133
GSK3B	IL7	-0.152507	0.238498	Exp_Gene_U133
IL2RB	IL7	0.124844	-0.269695	Exp_Gene_U133
FLT1	IL7R	0.087786	-0.150527	Exp_Gene_U133
IL2RA	IL7R	0.100071	-0.192336	Exp_Gene_U133
IL2RG	IL7R	0.228557	-0.723601	Exp_Gene_U133
COL4A4	INS	-0.029169	0.036103	Exp_Gene_U133
EFNA2	INS	0.001201	-0.001411	Exp_Gene_U133
FGF21	INS	0.005229	-0.006099	Exp_Gene_U133
GNG13	INS	0.076645	-0.087329	Exp_Gene_U133
IL4	INS	0.159475	-0.216341	Exp_Gene_U133
CDC37	INSR	0.11618	-0.155741	Exp_Gene_U133
CREB3L2	INSR	0.134341	-0.166073	Exp_Gene_U133
IGF1R	INSR	0.146248	-0.209212	Exp_Gene_U133
IL6R	INSR	0.183402	-0.23557	Exp_Gene_U133
BCL2	IRS1	0.180458	-0.291165	Exp_Gene_U133
CCND1	IRS1	0.129422	-0.228717	Exp_Gene_U133
CCND3	IRS1	0.131036	-0.21753	Exp_Gene_U133
CCNE1	IRS1	-0.064271	0.109798	Exp_Gene_U133
EGFR	IRS1	0.082104	-0.122711	Exp_Gene_U133
GNB5	IRS1	0.13499	-0.205726	Exp_Gene_U133
IGF1R	IRS1	0.327255	-0.571028	Exp_Gene_U133
CHRM2	ITGA10	0.005908	-0.007639	Exp_Gene_U133
FGF5	ITGA10	0.160293	-0.213038	Exp_Gene_U133
HGF	ITGA10	0.167603	-0.198014	Exp_Gene_U133
AKT2	ITGA2	-0.184068	0.232392	Exp_Gene_U133
CCNE1	ITGA2	-0.070508	0.103662	Exp_Gene_U133
EGFR	ITGA2	0.095224	-0.122481	Exp_Gene_U133
IL7	ITGA2	0.122082	-0.168599	Exp_Gene_U133
CSF3	ITGA2B	0.191711	-0.312642	Exp_Gene_U133
FGF22	ITGA2B	0.20969	-0.29543	Exp_Gene_U133
GH1	ITGA2B	0.110212	-0.158604	Exp_Gene_U133
IL7R	ITGA2B	-0.035393	0.069241	Exp_Gene_U133
BCL2L1	ITGA3	0.052482	-0.088903	Exp_Gene_U133
EPHA2	ITGA3	0.300621	-0.623535	Exp_Gene_U133
ITGA2	ITGA3	0.099073	-0.172263	Exp_Gene_U133
CREB1	ITGA4	0.032084	-0.065647	Exp_Gene_U133
CSF1R	ITGA4	0.103028	-0.273679	Exp_Gene_U133
COL4A1	ITGA5	0.128177	-0.544263	Exp_Gene_U133
COL6A2	ITGA5	0.165893	-0.82141	Exp_Gene_U133
FN1	ITGA5	0.161981	-0.600873	Exp_Gene_U133
GNB3	ITGA5	-0.011399	0.023437	Exp_Gene_U133
GSK3B	ITGA5	0.061442	-0.14627	Exp_Gene_U133
IL4R	ITGA5	0.153012	-0.383196	Exp_Gene_U133
IL6	ITGA5	0.121719	-0.26109	Exp_Gene_U133
CSF3R	ITGA6	-0.150249	0.190305	Exp_Gene_U133
HSP90AA1	ITGA6	0.207243	-0.313189	Exp_Gene_U133
CDK2	ITGA7	0.148828	-0.212101	Exp_Gene_U133
EPOR	ITGA7	0.117338	-0.140168	Exp_Gene_U133
FGF2	ITGA7	0.192923	-0.232721	Exp_Gene_U133
FGFR1	ITGA7	0.060244	-0.085288	Exp_Gene_U133
FGF2	ITGA8	0.181572	-0.22873	Exp_Gene_U133
FIGF	ITGA8	0.132623	-0.167803	Exp_Gene_U133
BCL2L1	ITGA9	-0.061215	0.074181	Exp_Gene_U133
GNGT1	ITGA9	-0.14645	0.179225	Exp_Gene_U133
EIF4E	ITGAV	0.068327	-0.107513	Exp_Gene_U133
CCND3	ITGB1	-0.133016	0.19633	Exp_Gene_U133
CDK2	ITGB1	0.164273	-0.255548	Exp_Gene_U133
COL4A1	ITGB1	0.126441	-0.372648	Exp_Gene_U133
COL4A5	ITGB1	0.050237	-0.082544	Exp_Gene_U133
FGF7	ITGB1	0.058127	-0.086155	Exp_Gene_U133
FLT4	ITGB1	-0.127273	0.163305	Exp_Gene_U133
GNB1	ITGB1	0.047429	-0.072856	Exp_Gene_U133
GNB2	ITGB1	-0.114189	0.165561	Exp_Gene_U133
HIF1A	ITGB1	0.030723	-0.044199	Exp_Gene_U133
IL6R	ITGB1	-0.118785	0.165466	Exp_Gene_U133
ITGA9	ITGB1	-0.164595	0.211515	Exp_Gene_U133
ITGAV	ITGB1	0.124001	-0.175038	Exp_Gene_U133
COL4A5	ITGB3	-0.160087	0.231727	Exp_Gene_U133
EFNA4	ITGB3	-0.108322	0.177517	Exp_Gene_U133
FLT1	ITGB3	0.126425	-0.146607	Exp_Gene_U133
HIF1A	ITGB3	0.053978	-0.06841	Exp_Gene_U133
ITGA3	ITGB3	0.077195	-0.122162	Exp_Gene_U133
ITGA3	ITGB4	0.265849	-0.497672	Exp_Gene_U133
FGF18	ITGB5	0.097068	-0.136786	Exp_Gene_U133
FN1	ITGB5	0.16545	-0.386591	Exp_Gene_U133
BRCA1	ITGB6	-0.099192	0.126759	Exp_Gene_U133
ITGAV	ITGB6	0.078647	-0.102062	Exp_Gene_U133
COL6A3	ITGB7	-0.012332	0.041617	Exp_Gene_U133
FASLG	ITGB7	0.115973	-0.188259	Exp_Gene_U133
FGF12	ITGB7	-0.001488	0.00194	Exp_Gene_U133
GH2	ITGB7	0.08212	-0.14188	Exp_Gene_U133
GHR	ITGB7	-0.137386	0.204912	Exp_Gene_U133
IL2RG	ITGB7	0.211621	-0.53704	Exp_Gene_U133
IRS1	ITGB7	-0.165271	0.292601	Exp_Gene_U133
COL2A1	ITGB8	-0.068156	0.106671	Exp_Gene_U133
EGFR	ITGB8	0.092608	-0.116322	Exp_Gene_U133
EPHA2	ITGB8	0.148979	-0.24512	Exp_Gene_U133
IFNAR1	ITGB8	0.092222	-0.122058	Exp_Gene_U133
ITGB4	ITGB8	0.015102	-0.022426	Exp_Gene_U133
ITGB7	ITGB8	0.097493	-0.145058	Exp_Gene_U133
CAB39	JAK1	0.212455	-0.391017	Exp_Gene_U133
EIF4E	JAK1	-0.076581	0.149233	Exp_Gene_U133
EIF4E2	JAK1	-0.078416	0.138232	Exp_Gene_U133
EIF4EBP1	JAK1	-0.137458	0.226816	Exp_Gene_U133
GNB1	JAK1	0.122253	-0.217768	Exp_Gene_U133
GNG12	JAK1	0.18003	-0.314333	Exp_Gene_U133
GNG3	JAK1	-0.150342	0.250766	Exp_Gene_U133
ITGB6	JAK1	0.011576	-0.018604	Exp_Gene_U133
CDK4	JAK2	-0.052251	0.095007	Exp_Gene_U133
FGF18	JAK2	-0.175441	0.275078	Exp_Gene_U133
G6PC3	JAK2	-0.082266	0.121453	Exp_Gene_U133
IL2RG	JAK2	0.065765	-0.161397	Exp_Gene_U133
IL7	JAK2	0.017001	-0.024494	Exp_Gene_U133
ITGA4	JAK2	0.13334	-0.238338	Exp_Gene_U133
CSF3	JAK3	0.169286	-0.261559	Exp_Gene_U133
EFNA5	JAK3	0.183181	-0.242197	Exp_Gene_U133
GNB3	JAK3	0.127221	-0.171364	Exp_Gene_U133
COL4A1	KDR	0.200922	-0.598863	Exp_Gene_U133
F2R	KDR	0.193738	-0.326932	Exp_Gene_U133
FGF23	KDR	0.038679	-0.05887	Exp_Gene_U133
FLT1	KDR	0.001988	-0.002646	Exp_Gene_U133
CDK6	KIT	0.038209	-0.048973	Exp_Gene_U133
EFNA4	KIT	0.133843	-0.245671	Exp_Gene_U133
FGF13	KIT	0.127915	-0.166331	Exp_Gene_U133
FGFR1	KIT	0.107245	-0.163525	Exp_Gene_U133
GNG11	KIT	0.129801	-0.204756	Exp_Gene_U133
IFNAR2	KIT	-0.270548	0.39842	Exp_Gene_U133
ITGB7	KIT	-0.10615	0.16487	Exp_Gene_U133
CCNE2	KITLG	-0.019724	0.02556	Exp_Gene_U133
GYS2	KITLG	0.174398	-0.21233	Exp_Gene_U133
IFNA8	KITLG	0.166525	-0.199842	Exp_Gene_U133
EIF4E2	KRAS	0.102679	-0.142018	Exp_Gene_U133
FGF22	KRAS	-0.064016	0.082373	Exp_Gene_U133
G6PC3	KRAS	0.159262	-0.211863	Exp_Gene_U133
GNB1	KRAS	0.078899	-0.110273	Exp_Gene_U133
GNG5	KRAS	0.046128	-0.061638	Exp_Gene_U133
ITGB4	KRAS	-0.079626	0.113818	Exp_Gene_U133
COL2A1	LAMA2	0.209803	-0.366909	Exp_Gene_U133
FGF9	LAMA2	0.071306	-0.107239	Exp_Gene_U133
CCND2	LAMA3	-0.093648	0.13289	Exp_Gene_U133
EGFR	LAMA3	0.116935	-0.161238	Exp_Gene_U133
GNB5	LAMA3	-0.142202	0.199937	Exp_Gene_U133
ITGA3	LAMA3	0.125434	-0.233805	Exp_Gene_U133
ITGA9	LAMA3	-0.058473	0.07797	Exp_Gene_U133
ITGB3	LAMA3	0.079601	-0.109694	Exp_Gene_U133
CCNE2	LAMA4	0.110709	-0.190798	Exp_Gene_U133
COL4A1	LAMA4	0.100348	-0.339757	Exp_Gene_U133
FGF18	LAMA4	-0.181567	0.323888	Exp_Gene_U133
ITGA4	LAMA4	0.067369	-0.137002	Exp_Gene_U133
ITGA5	LAMA4	0.198193	-0.494531	Exp_Gene_U133
EPHA2	LAMA5	0.170109	-0.297506	Exp_Gene_U133
EPOR	LAMA5	0.169347	-0.221865	Exp_Gene_U133
GYS1	LAMA5	0.224122	-0.332312	Exp_Gene_U133
BCL2L11	LAMB1	-0.157392	0.27486	Exp_Gene_U133
COL4A5	LAMB1	0.12992	-0.269505	Exp_Gene_U133
COL6A2	LAMB1	0.131224	-0.569359	Exp_Gene_U133
CSF1	LAMB1	-0.145717	0.303598	Exp_Gene_U133
F2R	LAMB1	0.157292	-0.331349	Exp_Gene_U133
FGF2	LAMB1	0.023595	-0.039223	Exp_Gene_U133
IRS1	LAMB1	0.145652	-0.311785	Exp_Gene_U133
ITGA2	LAMB1	0.086468	-0.159292	Exp_Gene_U133
KIT	LAMB1	0.063749	-0.119716	Exp_Gene_U133
LAMA4	LAMB1	0.098667	-0.215733	Exp_Gene_U133
EIF4E	LAMB2	-0.212109	0.335496	Exp_Gene_U133
ITGB4	LAMB2	0.091779	-0.135715	Exp_Gene_U133
LAMA4	LAMB2	0.071473	-0.116509	Exp_Gene_U133
LAMA5	LAMB2	0.248874	-0.354812	Exp_Gene_U133
CCNE2	LAMB3	-0.028873	0.043187	Exp_Gene_U133
EIF4B	LAMB3	0.11243	-0.165865	Exp_Gene_U133
LAMA3	LAMB3	0.287018	-0.447658	Exp_Gene_U133
EFNA2	LAMB4	0.152808	-0.20028	Exp_Gene_U133
FGF5	LAMB4	0.155403	-0.228963	Exp_Gene_U133
GNG3	LAMB4	0.128917	-0.175436	Exp_Gene_U133
IFNA6	LAMB4	0.130518	-0.158694	Exp_Gene_U133
IFNB1	LAMB4	0.254229	-0.333326	Exp_Gene_U133
COL4A2	LAMC1	0.09334	-0.243791	Exp_Gene_U133
EFNA1	LAMC1	-0.162985	0.22791	Exp_Gene_U133
FGF18	LAMC1	0.166602	-0.256026	Exp_Gene_U133
FGF23	LAMC1	-0.082726	0.123214	Exp_Gene_U133
GSK3B	LAMC1	0.103965	-0.170014	Exp_Gene_U133
HSP90AB1	LAMC1	0.204575	-0.364854	Exp_Gene_U133
IKBKG	LAMC1	-0.079226	0.127398	Exp_Gene_U133
ITGB1	LAMC1	0.058664	-0.087525	Exp_Gene_U133
IGF1	LAMC2	-0.018521	0.028114	Exp_Gene_U133
ITGA2	LAMC2	0.097838	-0.152257	Exp_Gene_U133
ITGA3	LAMC2	0.211746	-0.405659	Exp_Gene_U133
ITGB4	LAMC2	0.101711	-0.170415	Exp_Gene_U133
ITGB6	LAMC2	0.108784	-0.160792	Exp_Gene_U133
LAMA3	LAMC2	0.257927	-0.430295	Exp_Gene_U133
LAMB3	LAMC2	0.19002	-0.304612	Exp_Gene_U133
LAMC1	LAMC2	0.07108	-0.1131	Exp_Gene_U133
ANGPT2	LAMC3	0.058774	-0.082044	Exp_Gene_U133
COL9A3	LAMC3	0.025702	-0.034487	Exp_Gene_U133
FGFR4	LAMC3	0.087123	-0.100179	Exp_Gene_U133
IGF1R	LAMC3	-0.109126	0.146863	Exp_Gene_U133
GNB5	MAP2K1	0.125047	-0.147437	Exp_Gene_U133
GNG7	MAP2K2	0.153972	-0.200464	Exp_Gene_U133
HSP90AB1	MAP2K2	0.072512	-0.126377	Exp_Gene_U133
GNB1	MAPK1	0.178862	-0.291692	Exp_Gene_U133
MAP2K1	MAPK1	0.140396	-0.195523	Exp_Gene_U133
CREB3	MAPK3	0.149145	-0.265505	Exp_Gene_U133
EFNA3	MAPK3	0.139786	-0.23034	Exp_Gene_U133
FGF23	MAPK3	0.201041	-0.309307	Exp_Gene_U133
GNB2	MAPK3	0.094958	-0.14075	Exp_Gene_U133
IKBKG	MAPK3	0.24453	-0.406173	Exp_Gene_U133
IL4R	MAPK3	0.113292	-0.201321	Exp_Gene_U133
ITGA3	MAPK3	0.055275	-0.101509	Exp_Gene_U133
CDK4	MCL1	-0.102869	0.187135	Exp_Gene_U133
CSH2	MCL1	-0.0348	0.046334	Exp_Gene_U133
EFNA1	MCL1	0.170881	-0.243912	Exp_Gene_U133
EPHA2	MCL1	0.076869	-0.135172	Exp_Gene_U133
FGF9	MCL1	-0.089565	0.12884	Exp_Gene_U133
ITGAV	MCL1	0.149391	-0.213035	Exp_Gene_U133
JAK1	MCL1	0.093234	-0.164654	Exp_Gene_U133
CHRM2	MDM2	0.216702	-0.301433	Exp_Gene_U133
GH2	MDM2	0.124675	-0.189412	Exp_Gene_U133
GYS2	MDM2	0.111611	-0.144437	Exp_Gene_U133
IL4	MDM2	0.008098	-0.011893	Exp_Gene_U133
CD19	MET	-0.082627	0.09746	Exp_Gene_U133
G6PC3	MET	-0.071528	0.093728	Exp_Gene_U133
ITGA2	MET	0.289146	-0.378142	Exp_Gene_U133
LAMB3	MET	0.16076	-0.216567	Exp_Gene_U133
CCND1	MTCP1	-0.138479	0.212309	Exp_Gene_U133
COL9A3	MTCP1	-0.094088	0.142008	Exp_Gene_U133
CREB3	MTCP1	0.068402	-0.116224	Exp_Gene_U133
HSP90B1	MTCP1	-0.199541	0.286116	Exp_Gene_U133
IGF1R	MTCP1	-0.036399	0.055101	Exp_Gene_U133
IKBKG	MTCP1	0.152759	-0.242185	Exp_Gene_U133
LAMB1	MTCP1	-0.132347	0.245782	Exp_Gene_U133
COL9A1	MYB	0.141343	-0.180319	Exp_Gene_U133
CREB3L1	MYB	-0.085593	0.143275	Exp_Gene_U133
FGF18	MYB	-0.158232	0.231532	Exp_Gene_U133
GHR	MYB	-0.11859	0.15963	Exp_Gene_U133
HIF1A	MYB	-0.170747	0.231481	Exp_Gene_U133
IKBKB	MYB	0.110923	-0.139995	Exp_Gene_U133
IL6R	MYB	0.163936	-0.215194	Exp_Gene_U133
EFNA4	MYC	-0.103771	0.187041	Exp_Gene_U133
FGF12	MYC	-0.130882	0.158353	Exp_Gene_U133
GSK3B	MYC	-0.09532	0.152609	Exp_Gene_U133
HSP90AB1	MYC	0.136802	-0.238866	Exp_Gene_U133
LAMC1	MYC	-0.073531	0.106298	Exp_Gene_U133
CCNE2	NFKB1	-0.069395	0.124477	Exp_Gene_U133
COL9A3	NFKB1	-0.069454	0.128457	Exp_Gene_U133
EFNA3	NFKB1	-0.074062	0.142739	Exp_Gene_U133
EIF4E	NFKB1	0.169209	-0.339996	Exp_Gene_U133
IL2RB	NFKB1	0.059886	-0.163441	Exp_Gene_U133
IL7	NFKB1	0.058472	-0.099753	Exp_Gene_U133
JAK1	NFKB1	0.250528	-0.523671	Exp_Gene_U133
COL9A3	NGFR	0.006525	-0.008998	Exp_Gene_U133
GNG3	NGFR	0.283301	-0.36331	Exp_Gene_U133
HGF	NGFR	0.170303	-0.210194	Exp_Gene_U133
CD19	NOS3	0.154977	-0.177205	Exp_Gene_U133
CHRM2	NOS3	-0.12722	0.167451	Exp_Gene_U133
CREB1	NOS3	-0.017009	0.025751	Exp_Gene_U133
CREB3L1	NOS3	0.090837	-0.140189	Exp_Gene_U133
FGFR4	NOS3	0.158635	-0.182687	Exp_Gene_U133
IKBKG	NOS3	0.129789	-0.183218	Exp_Gene_U133
CDKN1A	NR4A1	0.105459	-0.154605	Exp_Gene_U133
EPHA2	NR4A1	0.052874	-0.092004	Exp_Gene_U133
FASLG	NR4A1	-0.079709	0.123877	Exp_Gene_U133
IL2RG	NR4A1	-0.07318	0.177796	Exp_Gene_U133
IL6	NR4A1	0.361933	-0.538672	Exp_Gene_U133
MCL1	NR4A1	0.224002	-0.341027	Exp_Gene_U133
ATF2	NRAS	0.152326	-0.251236	Exp_Gene_U133
BCL2L11	NRAS	0.196544	-0.322389	Exp_Gene_U133
CDKN1B	NRAS	0.090259	-0.141125	Exp_Gene_U133
EIF4E	NRAS	0.098078	-0.195443	Exp_Gene_U133
EIF4E2	NRAS	0.224522	-0.40473	Exp_Gene_U133
GNB5	NRAS	0.065647	-0.105482	Exp_Gene_U133
GNG5	NRAS	0.153988	-0.268177	Exp_Gene_U133
GNGT1	NRAS	0.064762	-0.110253	Exp_Gene_U133
IL6	NRAS	0.117612	-0.207642	Exp_Gene_U133
INSR	NRAS	-0.156284	0.257614	Exp_Gene_U133
ITGB4	NRAS	-0.111382	0.207499	Exp_Gene_U133
EFNA4	OSMR	-0.122807	0.245818	Exp_Gene_U133
IL4R	OSMR	0.124138	-0.232185	Exp_Gene_U133
ITGA4	OSMR	0.201142	-0.383124	Exp_Gene_U133
ITGA9	OSMR	0.019114	-0.02643	Exp_Gene_U133
ITGB6	OSMR	0.232091	-0.346118	Exp_Gene_U133
NFKB1	OSMR	0.074019	-0.143567	Exp_Gene_U133
CCND1	PCK1	-0.138101	0.187616	Exp_Gene_U133
COL9A1	PCK1	0.125582	-0.147	Exp_Gene_U133
G6PC3	PCK1	0.200325	-0.253242	Exp_Gene_U133
ATF4	PCK2	0.101396	-0.118362	Exp_Gene_U133
BRAF	PCK2	0.215029	-0.25907	Exp_Gene_U133
CAB39L	PCK2	-0.076962	0.08555	Exp_Gene_U133
CREB3	PCK2	0.009799	-0.015322	Exp_Gene_U133
EIF4B	PCK2	-0.106684	0.141739	Exp_Gene_U133
EIF4EBP1	PCK2	0.16463	-0.21035	Exp_Gene_U133
IL2RB	PCK2	0.083535	-0.171209	Exp_Gene_U133
LAMA2	PCK2	-0.099066	0.141636	Exp_Gene_U133
CCND1	PDGFA	0.111317	-0.185241	Exp_Gene_U133
CD19	PDGFA	-0.156416	0.218017	Exp_Gene_U133
COL6A1	PDGFA	0.162969	-0.380303	Exp_Gene_U133
COL9A3	PDGFA	0.146277	-0.239631	Exp_Gene_U133
FGFR3	PDGFA	0.09536	-0.143134	Exp_Gene_U133
GNG7	PDGFA	0.105615	-0.150579	Exp_Gene_U133
LAMB3	PDGFA	0.086566	-0.137807	Exp_Gene_U133
MYB	PDGFA	-0.130921	0.196979	Exp_Gene_U133
MYC	PDGFA	-0.235726	0.364669	Exp_Gene_U133
ATF4	PDGFB	0.157907	-0.199062	Exp_Gene_U133
CCND1	PDGFB	0.045482	-0.069298	Exp_Gene_U133
COL6A2	PDGFB	0.089565	-0.298485	Exp_Gene_U133
ITGA3	PDGFB	0.185799	-0.323648	Exp_Gene_U133
JAK2	PDGFB	-0.096255	0.142084	Exp_Gene_U133
CCNE1	PDGFC	-0.061286	0.092134	Exp_Gene_U133
COL1A2	PDGFC	0.092747	-0.285465	Exp_Gene_U133
F2R	PDGFC	0.091751	-0.151527	Exp_Gene_U133
FGF13	PDGFC	0.113345	-0.147839	Exp_Gene_U133
GNG12	PDGFC	0.132567	-0.197555	Exp_Gene_U133
GYS1	PDGFC	-0.030209	0.044123	Exp_Gene_U133
IRS1	PDGFC	0.193831	-0.325282	Exp_Gene_U133
LAMC2	PDGFC	0.117581	-0.187104	Exp_Gene_U133
ANGPT1	PDGFD	0.174905	-0.288329	Exp_Gene_U133
COL4A5	PDGFD	0.070237	-0.131553	Exp_Gene_U133
COMP	PDGFD	0.23953	-0.443656	Exp_Gene_U133
FGF7	PDGFD	0.079238	-0.133875	Exp_Gene_U133
GHR	PDGFD	0.231814	-0.377458	Exp_Gene_U133
GNG11	PDGFD	0.171156	-0.311914	Exp_Gene_U133
IGF1	PDGFD	0.197907	-0.321099	Exp_Gene_U133
ITGB1	PDGFD	0.092517	-0.158986	Exp_Gene_U133
KDR	PDGFD	0.065276	-0.113444	Exp_Gene_U133
NOS3	PDGFD	-0.019174	0.028627	Exp_Gene_U133
COL6A3	PDGFRA	0.350947	-1.57758	Exp_Gene_U133
GNG11	PDGFRA	0.248745	-0.553095	Exp_Gene_U133
ITGA7	PDGFRA	-0.046733	0.089766	Exp_Gene_U133
ITGA8	PDGFRA	0.180009	-0.361084	Exp_Gene_U133
LAMA2	PDGFRA	0.306212	-0.678106	Exp_Gene_U133
ANGPT1	PDGFRB	0.143528	-0.315907	Exp_Gene_U133
COL1A1	PDGFRB	0.113919	-0.713777	Exp_Gene_U133
COL4A1	PDGFRB	0.098458	-0.44164	Exp_Gene_U133
COL6A2	PDGFRB	0.165306	-0.864649	Exp_Gene_U133
GNG11	PDGFRB	0.107513	-0.261601	Exp_Gene_U133
ITGA8	PDGFRB	0.124291	-0.272826	Exp_Gene_U133
LAMA4	PDGFRB	0.180154	-0.474862	Exp_Gene_U133
LAMB1	PDGFRB	0.192802	-0.558482	Exp_Gene_U133
BCL2L11	PDPK1	-0.115417	0.172372	Exp_Gene_U133
CDK4	PDPK1	-0.194313	0.377784	Exp_Gene_U133
FOXO3	PDPK1	0.17974	-0.299417	Exp_Gene_U133
GNG11	PDPK1	-0.04154	0.071703	Exp_Gene_U133
IL3	PDPK1	-0.06771	0.109748	Exp_Gene_U133
IL4	PDPK1	-0.121777	0.210307	Exp_Gene_U133
ITGA8	PDPK1	0.110079	-0.171412	Exp_Gene_U133
ANGPT1	PGF	0.075366	-0.108888	Exp_Gene_U133
ANGPT2	PGF	0.275796	-0.443375	Exp_Gene_U133
CCND2	PGF	0.205808	-0.281189	Exp_Gene_U133
COL2A1	PGF	0.046917	-0.077611	Exp_Gene_U133
FGFR3	PGF	0.071765	-0.101611	Exp_Gene_U133
ITGB4	PGF	-0.091673	0.143884	Exp_Gene_U133
JAK2	PGF	-0.066587	0.101265	Exp_Gene_U133
MYC	PGF	-0.127278	0.185737	Exp_Gene_U133
NGFR	PGF	0.206646	-0.277481	Exp_Gene_U133
CDC37	PIK3CA	0.094065	-0.151769	Exp_Gene_U133
CDK2	PIK3CA	0.174776	-0.301747	Exp_Gene_U133
FOXO3	PIK3CA	0.188687	-0.3231	Exp_Gene_U133
GYS2	PIK3CA	-0.213166	0.333442	Exp_Gene_U133
IL6R	PIK3CA	0.179635	-0.277711	Exp_Gene_U133
JAK3	PIK3CA	-0.160712	0.253788	Exp_Gene_U133
MCL1	PIK3CA	0.17535	-0.296379	Exp_Gene_U133
PGF	PIK3CA	-0.028188	0.047117	Exp_Gene_U133
CREB3	PIK3CB	-0.148466	0.235604	Exp_Gene_U133
GSK3B	PIK3CB	0.117882	-0.177509	Exp_Gene_U133
HSP90AB1	PIK3CB	-0.087634	0.143919	Exp_Gene_U133
ITGB8	PIK3CB	0.201387	-0.261521	Exp_Gene_U133
PIK3CA	PIK3CB	0.039441	-0.060137	Exp_Gene_U133
CSF1R	PIK3CD	0.211522	-0.460147	Exp_Gene_U133
GNG12	PIK3CD	-0.053262	0.077118	Exp_Gene_U133
IL2RB	PIK3CD	0.117015	-0.256837	Exp_Gene_U133
PDGFB	PIK3CD	0.007322	-0.010292	Exp_Gene_U133
CSF1R	PIK3CG	0.14129	-0.34385	Exp_Gene_U133
CSF3R	PIK3CG	0.167517	-0.258577	Exp_Gene_U133
HGF	PIK3CG	0.023614	-0.035166	Exp_Gene_U133
IL2RG	PIK3CG	0.164444	-0.429952	Exp_Gene_U133
IRS1	PIK3CG	-0.08634	0.157488	Exp_Gene_U133
ITGA4	PIK3CG	0.250485	-0.477	Exp_Gene_U133
COL4A5	PIK3R1	0.109815	-0.16006	Exp_Gene_U133
DDIT4	PIK3R1	0.057804	-0.071337	Exp_Gene_U133
HIF1A	PIK3R1	0.139701	-0.178283	Exp_Gene_U133
IGF1R	PIK3R1	-0.021191	0.029164	Exp_Gene_U133
PDGFB	PIK3R1	-0.045694	0.059255	Exp_Gene_U133
PDGFD	PIK3R1	0.152628	-0.232663	Exp_Gene_U133
AKT1	PIK3R2	0.088802	-0.126982	Exp_Gene_U133
CDC37	PIK3R2	0.015507	-0.020515	Exp_Gene_U133
IL7R	PIK3R2	-0.114665	0.204913	Exp_Gene_U133
ITGA9	PIK3R2	-0.063256	0.073973	Exp_Gene_U133
MAP2K2	PIK3R2	0.129248	-0.171486	Exp_Gene_U133
AKT1	PIK3R3	0.146156	-0.21794	Exp_Gene_U133
BCL2L1	PIK3R3	-0.184682	0.249145	Exp_Gene_U133
COMP	PIK3R3	-0.125041	0.192805	Exp_Gene_U133
DDIT4	PIK3R3	0.136103	-0.179688	Exp_Gene_U133
FGF9	PIK3R3	-0.124803	0.168642	Exp_Gene_U133
GHR	PIK3R3	-0.095222	0.129075	Exp_Gene_U133
JAK1	PIK3R3	0.156549	-0.259704	Exp_Gene_U133
PDGFB	PIK3R3	-0.094507	0.131105	Exp_Gene_U133
IL2	PIK3R5	0.331229	-0.545032	Exp_Gene_U133
IL2RA	PIK3R5	0.082806	-0.117904	Exp_Gene_U133
MDM2	PIK3R5	-0.280164	0.374235	Exp_Gene_U133
PDGFB	PIK3R5	0.138907	-0.195961	Exp_Gene_U133
BCL2L1	PKN1	0.003008	-0.004202	Exp_Gene_U133
CDC37	PKN1	0.185688	-0.265278	Exp_Gene_U133
COL9A2	PKN1	0.23517	-0.341516	Exp_Gene_U133
EIF4B	PKN1	0.050354	-0.073215	Exp_Gene_U133
HSP90AA1	PKN1	-0.088103	0.148218	Exp_Gene_U133
ITGB5	PKN1	0.132179	-0.177705	Exp_Gene_U133
MAP2K2	PKN1	0.099405	-0.142422	Exp_Gene_U133
PIK3R2	PKN1	0.212242	-0.286129	Exp_Gene_U133
ATF2	PKN2	0.181873	-0.235154	Exp_Gene_U133
BRAF	PKN2	0.086853	-0.108332	Exp_Gene_U133
GNG5	PKN2	0.111461	-0.152171	Exp_Gene_U133
JAK1	PKN2	0.151066	-0.245494	Exp_Gene_U133
NRAS	PKN2	0.01844	-0.030643	Exp_Gene_U133
PIK3CA	PKN2	0.071777	-0.111636	Exp_Gene_U133
EIF4E	PPP2CA	0.085154	-0.144128	Exp_Gene_U133
GNG12	PPP2CA	0.23196	-0.351772	Exp_Gene_U133
HSP90AB1	PPP2CA	0.198775	-0.360786	Exp_Gene_U133
ITGA4	PPP2CA	0.018552	-0.033077	Exp_Gene_U133
IL6R	PPP2CB	-0.083745	0.114329	Exp_Gene_U133
BCL2L1	PPP2R1A	0.130467	-0.179995	Exp_Gene_U133
GYS1	PPP2R1A	0.31865	-0.456355	Exp_Gene_U133
HSP90AB1	PPP2R1A	0.144131	-0.252062	Exp_Gene_U133
CCNE2	PPP2R1B	0.195653	-0.26475	Exp_Gene_U133
COL9A2	PPP2R1B	-0.148798	0.198345	Exp_Gene_U133
CSF3R	PPP2R1B	-0.065084	0.084235	Exp_Gene_U133
GNGT1	PPP2R1B	-0.149513	0.193615	Exp_Gene_U133
ITGAV	PPP2R1B	0.024864	-0.031659	Exp_Gene_U133
PIK3R1	PPP2R2A	0.174171	-0.242543	Exp_Gene_U133
PPP2CB	PPP2R2A	0.448537	-0.69009	Exp_Gene_U133
ANGPT1	PPP2R2B	0.059597	-0.075975	Exp_Gene_U133
CHUK	PPP2R2B	-0.06653	0.096375	Exp_Gene_U133
GSK3B	PPP2R2B	-0.105774	0.154067	Exp_Gene_U133
HSP90B1	PPP2R2B	-0.103936	0.134638	Exp_Gene_U133
ITGB4	PPP2R2B	0.065606	-0.090857	Exp_Gene_U133
PDGFD	PPP2R2B	0.160994	-0.243881	Exp_Gene_U133
CHUK	PPP2R2D	0.186358	-0.283279	Exp_Gene_U133
EIF4E2	PPP2R2D	0.102219	-0.143738	Exp_Gene_U133
FGFR2	PPP2R2D	0.231549	-0.303722	Exp_Gene_U133
IL4	PPP2R2D	-0.17279	0.255661	Exp_Gene_U133
ITGA4	PPP2R2D	-0.054526	0.089283	Exp_Gene_U133
ITGAV	PPP2R2D	-0.120526	0.157376	Exp_Gene_U133
COL4A5	PPP2R3A	0.094495	-0.147302	Exp_Gene_U133
COL6A1	PPP2R3A	-0.100846	0.210808	Exp_Gene_U133
FGFR2	PPP2R3A	0.099413	-0.133741	Exp_Gene_U133
GSK3B	PPP2R3A	0.159607	-0.250201	Exp_Gene_U133
IGF1	PPP2R3A	0.101221	-0.136684	Exp_Gene_U133
ITGB8	PPP2R3A	0.078351	-0.105922	Exp_Gene_U133
PIK3CA	PPP2R3A	0.15045	-0.238809	Exp_Gene_U133
PIK3CB	PPP2R3A	0.110013	-0.143391	Exp_Gene_U133
PIK3CD	PPP2R3A	0.1002	-0.137808	Exp_Gene_U133
[truncated: 1,706 more rows]

## Sheet: Platinum sensitive tumors
Gene1	Gene2	Partial correlation	Theta (Z)	Platform
AKT1	AKT2	0.133837	-0.196674	Exp_Gene_G450
BAD	BCL2L11	-0.027081	0.040277	Exp_Gene_G450
AKT2	CCNE1	0.12488	-0.165495	Exp_Gene_G450
BCL2L11	CCNE1	0.134833	-0.183	Exp_Gene_G450
BRCA1	CCNE1	0.177688	-0.245441	Exp_Gene_G450
CASP9	CCNE1	0.047425	-0.064597	Exp_Gene_G450
CCND1	CCNE1	-0.166151	0.273431	Exp_Gene_G450
CCND2	CCNE1	-0.08112	0.110775	Exp_Gene_G450
CCND1	CCNE2	-0.156771	0.273438	Exp_Gene_G450
CCNE2	CDK2	0.240327	-0.353706	Exp_Gene_G450
AKT3	CDK4	-0.138045	0.201201	Exp_Gene_G450
BAD	CDK4	0.059472	-0.106416	Exp_Gene_G450
CDK2	CDK4	0.262804	-0.392863	Exp_Gene_G450
BCL2	CDK6	0.123186	-0.181306	Exp_Gene_G450
CCND1	CDK6	0.221352	-0.358947	Exp_Gene_G450
CCND2	CDK6	0.161609	-0.217461	Exp_Gene_G450
BCL2L1	CDKN1B	0.003991	-0.004929	Exp_Gene_G450
CAB39	CHUK	0.104038	-0.222973	Exp_Gene_G450
COL1A1	COL1A2	0.293723	-2.17993	Exp_Gene_G450
ANGPT2	COL4A1	0.094886	-0.279578	Exp_Gene_G450
AKT1	COL4A2	0.004221	-0.010834	Exp_Gene_G450
COL1A1	COL4A2	0.054992	-0.32282	Exp_Gene_G450
COL4A1	COL4A2	0.577012	-2.36617	Exp_Gene_G450
AKT3	COL4A3	0.121598	-0.175789	Exp_Gene_G450
CDK6	COL4A3	0.000305	-0.000486	Exp_Gene_G450
COL4A3	COL4A4	0.598777	-1.02394	Exp_Gene_G450
CCND2	COL4A6	0.183804	-0.325384	Exp_Gene_G450
COL4A3	COL4A6	0.055773	-0.117105	Exp_Gene_G450
COL4A5	COL4A6	0.646723	-1.56927	Exp_Gene_G450
CDKN1A	COL6A2	0.113008	-0.418631	Exp_Gene_G450
COL1A1	COL6A2	0.084851	-0.815649	Exp_Gene_G450
COL6A1	COL6A2	0.595638	-4.11524	Exp_Gene_G450
COL1A1	COL6A3	0.295945	-2.54632	Exp_Gene_G450
COL1A2	COL6A3	0.362024	-2.36949	Exp_Gene_G450
COL6A2	COL6A3	0.15201	-1.28864	Exp_Gene_G450
BCL2L11	COL9A1	0.172757	-0.209362	Exp_Gene_G450
BRCA1	COL9A1	0.140016	-0.172692	Exp_Gene_G450
COL9A1	COL9A2	0.103454	-0.135644	Exp_Gene_G450
COL2A1	COL9A3	0.192961	-0.326723	Exp_Gene_G450
COL9A2	COL9A3	0.080532	-0.121791	Exp_Gene_G450
COL9A3	COMP	0.069737	-0.116728	Exp_Gene_G450
ATF2	CREB1	0.281133	-0.581677	Exp_Gene_G450
CAB39	CREB1	0.261859	-0.612021	Exp_Gene_G450
CHUK	CREB1	0.110657	-0.303367	Exp_Gene_G450
BAD	CREB3	0.224833	-0.396637	Exp_Gene_G450
COL1A1	CREB3L1	0.157081	-0.780316	Exp_Gene_G450
COL2A1	CREB3L1	0.050165	-0.106498	Exp_Gene_G450
COL6A2	CREB3L1	0.238503	-1.16734	Exp_Gene_G450
BRAF	CREB3L2	0.118656	-0.13983	Exp_Gene_G450
COL4A6	CREB5	0.146574	-0.251907	Exp_Gene_G450
ANGPT1	CSF1	-0.083269	0.138237	Exp_Gene_G450
CCND3	CSF1	0.079327	-0.13378	Exp_Gene_G450
CSF1	CSF1R	0.014947	-0.028718	Exp_Gene_G450
CSF1	CSF3R	0.186948	-0.323286	Exp_Gene_G450
CSF1R	CSF3R	0.115972	-0.198787	Exp_Gene_G450
CREB1	DDIT4	-0.109201	0.213766	Exp_Gene_G450
CCND2	EFNA1	-0.06548	0.079903	Exp_Gene_G450
COL9A1	EFNA1	-0.143218	0.173337	Exp_Gene_G450
CSF1	EFNA1	0.136372	-0.208953	Exp_Gene_G450
DDIT4	EFNA1	0.048327	-0.060215	Exp_Gene_G450
CASP9	EFNA2	-0.022981	0.026733	Exp_Gene_G450
COL9A3	EFNA2	0.086011	-0.114756	Exp_Gene_G450
CASP9	EFNA4	0.014431	-0.021378	Exp_Gene_G450
CDK4	EFNA4	0.151285	-0.268682	Exp_Gene_G450
EFNA1	EFNA4	0.062704	-0.09244	Exp_Gene_G450
EFNA3	EFNA4	0.329219	-0.558578	Exp_Gene_G450
CREB1	EGF	-0.136859	0.264073	Exp_Gene_G450
CCNE1	EIF4B	-0.09897	0.153354	Exp_Gene_G450
CCNE2	EIF4B	-0.147972	0.243005	Exp_Gene_G450
CDK4	EIF4B	0.110235	-0.183877	Exp_Gene_G450
CDK6	EIF4B	0.118298	-0.18062	Exp_Gene_G450
CHUK	EIF4B	0.138525	-0.276324	Exp_Gene_G450
CREB3	EIF4B	-0.065866	0.108319	Exp_Gene_G450
CREB3	EIF4E	0.112163	-0.196649	Exp_Gene_G450
CSF1	EIF4E	-0.030154	0.056308	Exp_Gene_G450
EGF	EIF4E	0.075597	-0.113151	Exp_Gene_G450
CAB39L	EIF4E2	0.106302	-0.12866	Exp_Gene_G450
EFNA4	EIF4E2	0.149706	-0.231388	Exp_Gene_G450
ATF4	EIF4EBP1	0.099933	-0.127891	Exp_Gene_G450
CDK4	EIF4EBP1	0.211299	-0.32136	Exp_Gene_G450
BCL2L1	EPHA2	0.080363	-0.127712	Exp_Gene_G450
CASP9	EPHA2	0.099433	-0.151862	Exp_Gene_G450
CCND1	EPHA2	0.19898	-0.367177	Exp_Gene_G450
EFNA1	EPHA2	0.108082	-0.164271	Exp_Gene_G450
COL4A3	EPO	0.010875	-0.020895	Exp_Gene_G450
CSF3	EPO	0.154653	-0.289502	Exp_Gene_G450
CDC37	EPOR	0.132292	-0.186025	Exp_Gene_G450
BCL2	F2R	-0.13269	0.211873	Exp_Gene_G450
COL1A2	F2R	0.152804	-0.47803	Exp_Gene_G450
CREB1	F2R	0.085377	-0.194364	Exp_Gene_G450
COL6A2	FASLG	-0.026951	0.174961	Exp_Gene_G450
ANGPT1	FGF1	0.086534	-0.176148	Exp_Gene_G450
COMP	FGF1	0.117343	-0.264337	Exp_Gene_G450
COL4A4	FGF14	0.097455	-0.131195	Exp_Gene_G450
COL4A6	FGF17	0.155638	-0.290561	Exp_Gene_G450
COL9A2	FGF17	0.131836	-0.183793	Exp_Gene_G450
COL9A3	FGF17	0.148096	-0.219653	Exp_Gene_G450
BCL2	FGF18	-0.104782	0.157229	Exp_Gene_G450
CCND3	FGF18	-0.101834	0.152625	Exp_Gene_G450
CDKN1B	FGF18	-0.11255	0.149452	Exp_Gene_G450
COL6A2	FGF18	0.074606	-0.284081	Exp_Gene_G450
EIF4E2	FGF18	0.109173	-0.15586	Exp_Gene_G450
EPHA2	FGF18	0.168534	-0.287973	Exp_Gene_G450
FGF13	FGF2	0.102911	-0.127771	Exp_Gene_G450
COL2A1	FGF20	0.13669	-0.201493	Exp_Gene_G450
CD19	FGF21	-0.005209	0.006061	Exp_Gene_G450
CSH2	FGF22	0.118418	-0.193791	Exp_Gene_G450
ANGPT4	FGF23	0.139319	-0.236275	Exp_Gene_G450
CHAD	FGF23	-0.021096	0.031943	Exp_Gene_G450
COL2A1	FGF23	0.081825	-0.15692	Exp_Gene_G450
CSH2	FGF23	-0.008588	0.018337	Exp_Gene_G450
FGF17	FGF3	0.245513	-0.304301	Exp_Gene_G450
ANGPT1	FGF5	0.132666	-0.185101	Exp_Gene_G450
COL4A3	FGF5	0.052805	-0.081253	Exp_Gene_G450
EPO	FGF5	0.18145	-0.310208	Exp_Gene_G450
FGF2	FGF5	0.044237	-0.059772	Exp_Gene_G450
FGF1	FGF7	0.312194	-0.868662	Exp_Gene_G450
COL2A1	FGF8	0.067217	-0.098956	Exp_Gene_G450
CSF3	FGF8	0.051712	-0.073069	Exp_Gene_G450
CDK6	FGF9	0.16962	-0.242042	Exp_Gene_G450
COL2A1	FGF9	0.093491	-0.14674	Exp_Gene_G450
COL4A2	FGFR1	0.082214	-0.187104	Exp_Gene_G450
COL9A3	FGFR1	0.14281	-0.219359	Exp_Gene_G450
CREB5	FGFR1	0.122034	-0.159071	Exp_Gene_G450
EFNA4	FGFR1	0.076479	-0.124055	Exp_Gene_G450
EIF4EBP1	FGFR1	0.140014	-0.194491	Exp_Gene_G450
FGF9	FGFR1	0.239196	-0.340577	Exp_Gene_G450
BCL2L1	FGFR2	0.13732	-0.187671	Exp_Gene_G450
CREB3L2	FGFR2	0.028892	-0.036412	Exp_Gene_G450
DDIT4	FGFR2	-0.086246	0.115962	Exp_Gene_G450
COL9A3	FGFR3	0.253466	-0.365272	Exp_Gene_G450
EFNA3	FGFR3	0.03505	-0.050439	Exp_Gene_G450
FGF18	FGFR3	0.119814	-0.168422	Exp_Gene_G450
COL2A1	FGFR4	0.131105	-0.210208	Exp_Gene_G450
BCL2L1	FIGF	-0.132307	0.162561	Exp_Gene_G450
CSH2	FIGF	-0.054964	0.087213	Exp_Gene_G450
EGF	FIGF	0.161937	-0.192945	Exp_Gene_G450
ANGPT2	FLT1	0.366372	-0.769332	Exp_Gene_G450
COL4A1	FLT1	0.147601	-0.500809	Exp_Gene_G450
FGF17	FLT4	0.035085	-0.041893	Exp_Gene_G450
CREB3	FOXO3	-0.086835	0.131629	Exp_Gene_G450
EFNA1	FOXO3	-0.023338	0.029785	Exp_Gene_G450
ANGPT4	G6PC	0.088617	-0.140808	Exp_Gene_G450
EFNA5	G6PC	0.002776	-0.00381	Exp_Gene_G450
EPO	G6PC	0.271424	-0.533804	Exp_Gene_G450
FGF23	G6PC	0.223246	-0.431716	Exp_Gene_G450
FGF6	G6PC	0.059628	-0.082789	Exp_Gene_G450
EPO	G6PC2	-0.087288	0.14147	Exp_Gene_G450
FASLG	G6PC2	0.053619	-0.125464	Exp_Gene_G450
CCND3	G6PC3	0.138704	-0.188379	Exp_Gene_G450
CDK4	G6PC3	0.070866	-0.105344	Exp_Gene_G450
CDKN1A	G6PC3	0.059168	-0.079853	Exp_Gene_G450
CREB3	G6PC3	0.088296	-0.129404	Exp_Gene_G450
EIF4E	G6PC3	0.063692	-0.095781	Exp_Gene_G450
BAD	GH1	0.106328	-0.190322	Exp_Gene_G450
CD19	GH1	0.025453	-0.037032	Exp_Gene_G450
CHAD	GH1	0.169214	-0.236533	Exp_Gene_G450
CSH2	GH1	0.386085	-0.760981	Exp_Gene_G450
FGF21	GH2	0.188934	-0.278987	Exp_Gene_G450
FGF22	GH2	0.248015	-0.380203	Exp_Gene_G450
AKT3	GHR	0.223543	-0.303912	Exp_Gene_G450
ANGPT1	GHR	0.066923	-0.09869	Exp_Gene_G450
FGF13	GHR	0.061806	-0.082183	Exp_Gene_G450
FGF14	GHR	0.165737	-0.212197	Exp_Gene_G450
FGF2	GHR	0.106256	-0.151747	Exp_Gene_G450
CASP9	GNB1	0.194922	-0.26028	Exp_Gene_G450
FOXO3	GNB1	0.092387	-0.129358	Exp_Gene_G450
AKT1	GNB2	0.337775	-0.641216	Exp_Gene_G450
CDC37	GNB2	0.20294	-0.350437	Exp_Gene_G450
CHRM2	GNB3	0.091083	-0.149665	Exp_Gene_G450
COL4A6	GNB3	0.054454	-0.138188	Exp_Gene_G450
CSF1R	GNB3	-0.107736	0.236307	Exp_Gene_G450
CSF3	GNB3	0.199497	-0.406248	Exp_Gene_G450
FASLG	GNB3	-0.149963	0.502794	Exp_Gene_G450
FGF23	GNB3	0.196194	-0.447999	Exp_Gene_G450
G6PC3	GNB3	0.137814	-0.24559	Exp_Gene_G450
COL9A1	GNB5	-0.141384	0.177861	Exp_Gene_G450
FGF13	GNB5	0.102938	-0.126606	Exp_Gene_G450
FGFR2	GNB5	-0.132744	0.180342	Exp_Gene_G450
EIF4E2	GNG11	0.049947	-0.075303	Exp_Gene_G450
FOXO3	GNG11	-0.077991	0.118175	Exp_Gene_G450
GHR	GNG12	0.011505	-0.017388	Exp_Gene_G450
ANGPT4	GNG13	0.123741	-0.181662	Exp_Gene_G450
FGF21	GNG13	-0.082227	0.108471	Exp_Gene_G450
FGF22	GNG13	-0.111389	0.152547	Exp_Gene_G450
EFNA3	GNG3	0.022381	-0.029954	Exp_Gene_G450
FGF2	GNG4	0.215787	-0.290398	Exp_Gene_G450
FGF20	GNG4	0.15447	-0.198793	Exp_Gene_G450
FGF9	GNG4	0.100748	-0.138055	Exp_Gene_G450
GNG11	GNG4	0.065185	-0.09926	Exp_Gene_G450
ATF2	GNG5	-0.085815	0.10935	Exp_Gene_G450
CCNE1	GNG5	0.025522	-0.033472	Exp_Gene_G450
EIF4EBP1	GNG5	0.219293	-0.267871	Exp_Gene_G450
GNG12	GNG5	0.071398	-0.092914	Exp_Gene_G450
CDK2	GNG7	-0.041583	0.051253	Exp_Gene_G450
CASP9	GNGT1	0.136981	-0.168463	Exp_Gene_G450
EIF4E2	GNGT1	0.035561	-0.045629	Exp_Gene_G450
FGF17	GNGT1	0.119609	-0.155527	Exp_Gene_G450
BCL2	GRB2	-0.122728	0.179168	Exp_Gene_G450
CREB5	GRB2	-0.066966	0.086771	Exp_Gene_G450
GNB1	GRB2	0.180068	-0.261716	Exp_Gene_G450
GNB2	GRB2	0.166684	-0.278904	Exp_Gene_G450
GNG4	GRB2	-0.16481	0.231205	Exp_Gene_G450
BRAF	GSK3B	0.092875	-0.127635	Exp_Gene_G450
CCNE1	GSK3B	0.105147	-0.160257	Exp_Gene_G450
COL9A2	GSK3B	0.142002	-0.209516	Exp_Gene_G450
FOXO3	GSK3B	0.053341	-0.076549	Exp_Gene_G450
GNB1	GSK3B	0.053358	-0.079727	Exp_Gene_G450
AKT1	GYS1	0.076949	-0.130277	Exp_Gene_G450
AKT2	GYS1	0.127758	-0.170418	Exp_Gene_G450
COL4A2	GYS1	0.15024	-0.350034	Exp_Gene_G450
DDIT4	GYS1	0.070109	-0.098397	Exp_Gene_G450
EIF4E	GYS1	-0.119982	0.199498	Exp_Gene_G450
CSF3	GYS2	0.05681	-0.079597	Exp_Gene_G450
FGF6	GYS2	0.090438	-0.102017	Exp_Gene_G450
G6PC	GYS2	0.080125	-0.117946	Exp_Gene_G450
GNG13	GYS2	0.136214	-0.185258	Exp_Gene_G450
ANGPT1	HGF	0.263242	-0.426272	Exp_Gene_G450
FIGF	HGF	0.136411	-0.197788	Exp_Gene_G450
G6PC	HGF	0.107345	-0.196219	Exp_Gene_G450
CAB39	HIF1A	0.155451	-0.274298	Exp_Gene_G450
GNG3	HIF1A	-0.035473	0.048929	Exp_Gene_G450
BCL2	HRAS	-0.142013	0.188143	Exp_Gene_G450
EPHA2	HRAS	0.137643	-0.207649	Exp_Gene_G450
GNB2	HRAS	0.175632	-0.266691	Exp_Gene_G450
AKT1	HSP90AA1	0.179924	-0.335175	Exp_Gene_G450
CCND3	HSP90AB1	0.153195	-0.235391	Exp_Gene_G450
CDK4	HSP90AB1	0.000108	-0.000181	Exp_Gene_G450
EIF4B	HSP90AB1	0.158917	-0.253612	Exp_Gene_G450
FGF6	HSP90AB1	-0.007339	0.009602	Exp_Gene_G450
FOXO3	HSP90AB1	0.178515	-0.262593	Exp_Gene_G450
BRCA1	HSP90B1	0.130898	-0.168302	Exp_Gene_G450
GNG7	HSP90B1	-0.159855	0.200332	Exp_Gene_G450
HSP90AA1	HSP90B1	0.14309	-0.223758	Exp_Gene_G450
HSP90AB1	HSP90B1	0.167862	-0.244104	Exp_Gene_G450
COL6A1	IBSP	0.146184	-0.391933	Exp_Gene_G450
CSF1	IBSP	0.226739	-0.376994	Exp_Gene_G450
CD19	IFNA2	0.004635	-0.005111	Exp_Gene_G450
GYS2	IFNA5	0.025779	-0.028344	Exp_Gene_G450
GH2	IFNA8	0.020984	-0.029449	Exp_Gene_G450
EPOR	IFNAR1	-0.077215	0.104462	Exp_Gene_G450
HSP90AB1	IFNAR1	-0.073407	0.11129	Exp_Gene_G450
CSF1	IFNAR2	0.126489	-0.230515	Exp_Gene_G450
EFNA3	IFNAR2	-0.027876	0.046219	Exp_Gene_G450
FGFR4	IFNAR2	-0.116832	0.183693	Exp_Gene_G450
IFNAR1	IFNAR2	0.40689	-0.63658	Exp_Gene_G450
COL4A3	IFNB1	0.001407	-0.001961	Exp_Gene_G450
FGF21	IFNB1	0.018664	-0.020981	Exp_Gene_G450
AKT2	IGF1	0.060262	-0.082944	Exp_Gene_G450
CDK6	IGF1	0.112069	-0.173975	Exp_Gene_G450
COL1A1	IGF1	0.092833	-0.370913	Exp_Gene_G450
COL9A1	IGF1	0.078486	-0.110407	Exp_Gene_G450
FGFR2	IGF1	0.23862	-0.362506	Exp_Gene_G450
FGFR3	IGF1	-0.067261	0.097749	Exp_Gene_G450
FOXO3	IGF1	0.065585	-0.097288	Exp_Gene_G450
BCL2	IGF1R	0.044996	-0.068011	Exp_Gene_G450
CCND1	IGF1R	0.170831	-0.284491	Exp_Gene_G450
COL2A1	IGF1R	0.108768	-0.180955	Exp_Gene_G450
GNG11	IGF1R	-0.16478	0.268341	Exp_Gene_G450
COL2A1	IKBKB	-0.133767	0.189916	Exp_Gene_G450
FGFR1	IKBKB	0.089505	-0.115277	Exp_Gene_G450
IFNAR2	IKBKB	0.054968	-0.076528	Exp_Gene_G450
AKT1	IKBKG	0.16801	-0.304851	Exp_Gene_G450
BAD	IKBKG	0.083679	-0.150043	Exp_Gene_G450
CCND3	IKBKG	0.144423	-0.232432	Exp_Gene_G450
CREB1	IKBKG	-0.073391	0.168597	Exp_Gene_G450
IFNAR2	IKBKG	0.141086	-0.245369	Exp_Gene_G450
FASLG	IL2RA	0.272143	-0.918242	Exp_Gene_G450
G6PC	IL2RA	-0.175691	0.378269	Exp_Gene_G450
EFNA4	IL2RB	-0.017344	0.051496	Exp_Gene_G450
FASLG	IL2RB	0.602604	-2.8175	Exp_Gene_G450
CCND3	IL2RG	0.114413	-0.236746	Exp_Gene_G450
CD19	IL2RG	0.091676	-0.171791	Exp_Gene_G450
GNB3	IL2RG	0.279247	-0.75817	Exp_Gene_G450
IL2	IL2RG	0.168063	-0.303974	Exp_Gene_G450
IL2RB	IL2RG	0.308589	-1.16838	Exp_Gene_G450
G6PC3	IL3	0.138471	-0.167414	Exp_Gene_G450
GH2	IL3	0.102425	-0.153756	Exp_Gene_G450
FGF20	IL4	-0.090759	0.108268	Exp_Gene_G450
FGF5	IL4	0.278591	-0.352137	Exp_Gene_G450
IL2	IL4	0.01764	-0.020176	Exp_Gene_G450
CASP9	IL4R	-0.090154	0.145263	Exp_Gene_G450
CCND3	IL4R	0.110635	-0.195254	Exp_Gene_G450
CDKN1A	IL4R	0.046602	-0.081729	Exp_Gene_G450
COL4A6	IL4R	-0.001336	0.003108	Exp_Gene_G450
CREB1	IL4R	-0.144545	0.364133	Exp_Gene_G450
CSH2	IL4R	-0.079455	0.172037	Exp_Gene_G450
FGFR2	IL4R	-0.156862	0.27142	Exp_Gene_G450
IL2RB	IL4R	0.10551	-0.340723	Exp_Gene_G450
FN1	IL6	0.118624	-0.389387	Exp_Gene_G450
IL2RA	IL6	0.112524	-0.230497	Exp_Gene_G450
CSF1	IL6R	0.176505	-0.273753	Exp_Gene_G450
FGF9	IL6R	-0.075895	0.099413	Exp_Gene_G450
CDKN1A	IL7	0.211678	-0.338255	Exp_Gene_G450
COL4A2	IL7	-0.089767	0.223964	Exp_Gene_G450
COL4A6	IL7	-0.082385	0.174619	Exp_Gene_G450
FGFR3	IL7	-0.063039	0.095077	Exp_Gene_G450
GHR	IL7	0.087866	-0.144257	Exp_Gene_G450
GSK3B	IL7	-0.124818	0.205055	Exp_Gene_G450
IL2RB	IL7	0.177358	-0.521868	Exp_Gene_G450
FLT1	IL7R	0.163007	-0.449602	Exp_Gene_G450
IL2RA	IL7R	0.240613	-0.682647	Exp_Gene_G450
IL2RG	IL7R	0.209548	-0.634911	Exp_Gene_G450
CHAD	INS	0.140156	-0.180335	Exp_Gene_G450
COL4A4	INS	-0.061565	0.097734	Exp_Gene_G450
CSH2	INS	0.196989	-0.357395	Exp_Gene_G450
EFNA2	INS	0.137817	-0.176971	Exp_Gene_G450
FGF21	INS	0.100289	-0.129867	Exp_Gene_G450
GNG13	INS	0.247132	-0.375215	Exp_Gene_G450
CDC37	INSR	0.114654	-0.16081	Exp_Gene_G450
IGF1R	INSR	0.054591	-0.076817	Exp_Gene_G450
IL6R	INSR	0.019656	-0.024722	Exp_Gene_G450
BCL2	IRS1	0.285976	-0.462561	Exp_Gene_G450
CCND1	IRS1	0.068789	-0.122589	Exp_Gene_G450
CCND3	IRS1	0.014777	-0.023873	Exp_Gene_G450
CCNE1	IRS1	-0.115204	0.189235	Exp_Gene_G450
EGFR	IRS1	0.126957	-0.184372	Exp_Gene_G450
GNB5	IRS1	0.117924	-0.179914	Exp_Gene_G450
IGF1R	IRS1	0.294309	-0.489212	Exp_Gene_G450
CHRM2	ITGA10	-0.026231	0.027845	Exp_Gene_G450
FGF5	ITGA10	0.120114	-0.144311	Exp_Gene_G450
AKT2	ITGA2	-0.05927	0.072624	Exp_Gene_G450
CCNE1	ITGA2	-0.131172	0.183969	Exp_Gene_G450
EGFR	ITGA2	0.067048	-0.083137	Exp_Gene_G450
IL7	ITGA2	0.188604	-0.28512	Exp_Gene_G450
ANGPT4	ITGA2B	0.029797	-0.039576	Exp_Gene_G450
CSF3	ITGA2B	0.092959	-0.134002	Exp_Gene_G450
FGF22	ITGA2B	0.045169	-0.055963	Exp_Gene_G450
GH1	ITGA2B	0.064575	-0.096362	Exp_Gene_G450
GNG7	ITGA2B	0.0284	-0.03493	Exp_Gene_G450
IL7R	ITGA2B	-0.107178	0.213891	Exp_Gene_G450
BCL2L1	ITGA3	0.067096	-0.112274	Exp_Gene_G450
EPHA2	ITGA3	0.255652	-0.513381	Exp_Gene_G450
CREB1	ITGA4	0.090649	-0.317158	Exp_Gene_G450
COL4A1	ITGA5	0.036158	-0.146768	Exp_Gene_G450
COL6A2	ITGA5	0.195968	-1.12195	Exp_Gene_G450
EIF4EBP1	ITGA5	0.09424	-0.201107	Exp_Gene_G450
FN1	ITGA5	0.194748	-0.928621	Exp_Gene_G450
GNB3	ITGA5	0.088289	-0.261053	Exp_Gene_G450
GSK3B	ITGA5	0.084797	-0.195216	Exp_Gene_G450
IL4R	ITGA5	0.123082	-0.333598	Exp_Gene_G450
IL6	ITGA5	0.068072	-0.162175	Exp_Gene_G450
INS	ITGA5	0.137758	-0.312862	Exp_Gene_G450
HSP90AA1	ITGA6	0.146584	-0.211987	Exp_Gene_G450
CDK2	ITGA7	0.115067	-0.137927	Exp_Gene_G450
EPOR	ITGA7	0.134466	-0.161812	Exp_Gene_G450
FGF2	ITGA7	0.018746	-0.023013	Exp_Gene_G450
FGFR1	ITGA7	0.154718	-0.199179	Exp_Gene_G450
FGF2	ITGA8	0.025973	-0.036839	Exp_Gene_G450
HGF	ITGA8	0.137811	-0.229861	Exp_Gene_G450
BCL2L1	ITGA9	-0.12382	0.157782	Exp_Gene_G450
COL4A6	ITGA9	-0.07867	0.139088	Exp_Gene_G450
GNGT1	ITGA9	-0.090387	0.111303	Exp_Gene_G450
EIF4E	ITGAV	0.107	-0.190696	Exp_Gene_G450
CCND3	ITGB1	-0.015944	0.028443	Exp_Gene_G450
CDK2	ITGB1	0.046664	-0.077486	Exp_Gene_G450
CHUK	ITGB1	0.118252	-0.276127	Exp_Gene_G450
COL4A1	ITGB1	0.134742	-0.432985	Exp_Gene_G450
COL4A5	ITGB1	0.077176	-0.172738	Exp_Gene_G450
FGF7	ITGB1	0.121599	-0.291891	Exp_Gene_G450
FLT4	ITGB1	-0.088935	0.13375	Exp_Gene_G450
GNB1	ITGB1	0.154746	-0.275169	Exp_Gene_G450
HIF1A	ITGB1	0.243046	-0.467259	Exp_Gene_G450
HSP90B1	ITGB1	0.1046	-0.176603	Exp_Gene_G450
IL6R	ITGB1	-0.112616	0.184764	Exp_Gene_G450
ITGAV	ITGB1	0.171481	-0.335571	Exp_Gene_G450
COL4A5	ITGB3	-0.096942	0.166929	Exp_Gene_G450
EFNA4	ITGB3	-0.112972	0.171459	Exp_Gene_G450
FLT1	ITGB3	0.092873	-0.163629	Exp_Gene_G450
HIF1A	ITGB3	0.093792	-0.138723	Exp_Gene_G450
ITGA3	ITGB3	0.086738	-0.142903	Exp_Gene_G450
GRB2	ITGB4	0.123325	-0.21331	Exp_Gene_G450
ITGA3	ITGB4	0.301993	-0.630977	Exp_Gene_G450
FGF18	ITGB5	0.064775	-0.091463	Exp_Gene_G450
FN1	ITGB5	0.168366	-0.492496	Exp_Gene_G450
BRCA1	ITGB6	-0.169263	0.241443	Exp_Gene_G450
DDIT4	ITGB6	0.085836	-0.123597	Exp_Gene_G450
ITGAV	ITGB6	0.183606	-0.310291	Exp_Gene_G450
COL6A3	ITGB7	-0.143183	0.506219	Exp_Gene_G450
EPO	ITGB7	0.11858	-0.22237	Exp_Gene_G450
FGF12	ITGB7	-0.123713	0.164426	Exp_Gene_G450
FGF5	ITGB7	-0.224539	0.337211	Exp_Gene_G450
GH2	ITGB7	0.056569	-0.101075	Exp_Gene_G450
GHR	ITGB7	-0.04963	0.078779	Exp_Gene_G450
IL2RG	ITGB7	0.223067	-0.489067	Exp_Gene_G450
IRS1	ITGB7	-0.081361	0.139273	Exp_Gene_G450
ITGA5	ITGB7	0.162626	-0.388299	Exp_Gene_G450
CDK4	ITGB8	-0.102524	0.162874	Exp_Gene_G450
COL2A1	ITGB8	-0.092708	0.148282	Exp_Gene_G450
EFNA3	ITGB8	-0.071403	0.108368	Exp_Gene_G450
EGFR	ITGB8	0.102252	-0.133408	Exp_Gene_G450
EPHA2	ITGB8	0.137031	-0.226751	Exp_Gene_G450
IFNAR1	ITGB8	0.097279	-0.139313	Exp_Gene_G450
ITGB4	ITGB8	0.133052	-0.229075	Exp_Gene_G450
ITGB7	ITGB8	0.016929	-0.026036	Exp_Gene_G450
CAB39	JAK1	0.1572	-0.29974	Exp_Gene_G450
CSF1	JAK1	0.124507	-0.244518	Exp_Gene_G450
EIF4E	JAK1	-0.140217	0.26529	Exp_Gene_G450
EIF4E2	JAK1	-0.089717	0.146026	Exp_Gene_G450
GNB1	JAK1	0.126367	-0.215227	Exp_Gene_G450
GNG12	JAK1	0.147472	-0.254226	Exp_Gene_G450
GNG3	JAK1	-0.062336	0.092912	Exp_Gene_G450
ITGB6	JAK1	0.144335	-0.258951	Exp_Gene_G450
CDK4	JAK2	-0.070591	0.129345	Exp_Gene_G450
FASLG	JAK2	0.051514	-0.150178	Exp_Gene_G450
FGF18	JAK2	-0.143207	0.244874	Exp_Gene_G450
G6PC3	JAK2	-0.101529	0.157319	Exp_Gene_G450
IFNB1	JAK2	0.208323	-0.305115	Exp_Gene_G450
IL2RG	JAK2	0.025948	-0.061257	Exp_Gene_G450
IL7	JAK2	0.118229	-0.216909	Exp_Gene_G450
ITGA4	JAK2	0.049871	-0.139461	Exp_Gene_G450
ITGAV	JAK2	0.026985	-0.049554	Exp_Gene_G450
CD19	JAK3	0.163312	-0.196311	Exp_Gene_G450
CSF3	JAK3	0.063788	-0.089554	Exp_Gene_G450
IL2RA	JAK3	0.001646	-0.002885	Exp_Gene_G450
COL4A1	KDR	0.181346	-0.611695	Exp_Gene_G450
EPO	KDR	-0.145511	0.328663	Exp_Gene_G450
F2R	KDR	0.159846	-0.325344	Exp_Gene_G450
FGF23	KDR	-0.236425	0.525083	Exp_Gene_G450
FLT1	KDR	0.149934	-0.360427	Exp_Gene_G450
ITGA4	KDR	0.059294	-0.185477	Exp_Gene_G450
CDK6	KIT	0.11654	-0.181995	Exp_Gene_G450
EFNA4	KIT	0.126578	-0.218183	Exp_Gene_G450
FGF13	KIT	0.192667	-0.26656	Exp_Gene_G450
GNG11	KIT	0.120631	-0.202825	Exp_Gene_G450
IFNAR2	KIT	-0.078483	0.132198	Exp_Gene_G450
CCNE2	KITLG	0.167415	-0.236946	Exp_Gene_G450
FGFR4	KITLG	-0.113628	0.147983	Exp_Gene_G450
JAK1	KITLG	0.121692	-0.186125	Exp_Gene_G450
EIF4E2	KRAS	0.109146	-0.138814	Exp_Gene_G450
GNB1	KRAS	0.09747	-0.129718	Exp_Gene_G450
GNG5	KRAS	0.119499	-0.140261	Exp_Gene_G450
ITGB4	KRAS	-0.059607	0.094406	Exp_Gene_G450
CAB39L	LAMA2	0.10417	-0.151379	Exp_Gene_G450
COL2A1	LAMA2	0.111747	-0.206655	Exp_Gene_G450
EPO	LAMA2	-0.185695	0.375877	Exp_Gene_G450
FGF9	LAMA2	0.106345	-0.173231	Exp_Gene_G450
IL2RB	LAMA2	-0.01486	0.04563	Exp_Gene_G450
CCND2	LAMA3	-0.033453	0.048336	Exp_Gene_G450
EGFR	LAMA3	0.117293	-0.166437	Exp_Gene_G450
GNB5	LAMA3	-0.110645	0.164943	Exp_Gene_G450
ITGA3	LAMA3	0.153834	-0.291505	Exp_Gene_G450
ITGB3	LAMA3	0.028052	-0.041419	Exp_Gene_G450
CCNE2	LAMA4	0.118369	-0.234372	Exp_Gene_G450
COL4A1	LAMA4	0.197315	-0.653061	Exp_Gene_G450
FGF18	LAMA4	-0.149844	0.281226	Exp_Gene_G450
ITGA4	LAMA4	0.007943	-0.024379	Exp_Gene_G450
ITGA5	LAMA4	0.168846	-0.476458	Exp_Gene_G450
AKT1	LAMA5	0.103905	-0.181024	Exp_Gene_G450
CDK6	LAMA5	0.015924	-0.024653	Exp_Gene_G450
EPHA2	LAMA5	0.21243	-0.374243	Exp_Gene_G450
EPOR	LAMA5	0.201314	-0.290695	Exp_Gene_G450
GYS1	LAMA5	0.137837	-0.217981	Exp_Gene_G450
BCL2L11	LAMB1	-0.035577	0.062425	Exp_Gene_G450
COL4A5	LAMB1	0.041817	-0.101194	Exp_Gene_G450
COL6A2	LAMB1	0.087379	-0.428179	Exp_Gene_G450
CSF1	LAMB1	-0.058958	0.130697	Exp_Gene_G450
F2R	LAMB1	0.082331	-0.1726	Exp_Gene_G450
FGF2	LAMB1	0.162073	-0.298003	Exp_Gene_G450
IRS1	LAMB1	0.117648	-0.24984	Exp_Gene_G450
ITGA2	LAMB1	0.088529	-0.160521	Exp_Gene_G450
KIT	LAMB1	0.144118	-0.295287	Exp_Gene_G450
LAMA4	LAMB1	0.081725	-0.197387	Exp_Gene_G450
EIF4E	LAMB2	-0.171008	0.274519	Exp_Gene_G450
ITGB4	LAMB2	0.144249	-0.248071	Exp_Gene_G450
LAMA5	LAMB2	0.17983	-0.274567	Exp_Gene_G450
CCNE2	LAMB3	-0.109767	0.175196	Exp_Gene_G450
EIF4B	LAMB3	0.022009	-0.033857	Exp_Gene_G450
LAMA3	LAMB3	0.260455	-0.415012	Exp_Gene_G450
EGF	LAMB4	0.024874	-0.028407	Exp_Gene_G450
ITGA10	LAMB4	0.039298	-0.041295	Exp_Gene_G450
COL4A2	LAMC1	0.181148	-0.436859	Exp_Gene_G450
EFNA1	LAMC1	-0.105518	0.149016	Exp_Gene_G450
FGF18	LAMC1	0.11862	-0.188331	Exp_Gene_G450
FGF23	LAMC1	0.114274	-0.210667	Exp_Gene_G450
GNG12	LAMC1	-0.172642	0.270733	Exp_Gene_G450
HSP90AB1	LAMC1	0.09731	-0.158392	Exp_Gene_G450
IKBKG	LAMC1	-0.121559	0.207242	Exp_Gene_G450
ITGB1	LAMC1	0.089428	-0.169001	Exp_Gene_G450
ITGA2	LAMC2	0.100369	-0.155779	Exp_Gene_G450
ITGA3	LAMC2	0.07247	-0.143626	Exp_Gene_G450
ITGB4	LAMC2	0.12244	-0.239786	Exp_Gene_G450
ITGB6	LAMC2	0.149241	-0.258706	Exp_Gene_G450
LAMA3	LAMC2	0.298757	-0.530634	Exp_Gene_G450
LAMB3	LAMC2	0.22844	-0.380696	Exp_Gene_G450
LAMC1	LAMC2	0.114804	-0.200784	Exp_Gene_G450
ANGPT2	LAMC3	0.11098	-0.164261	Exp_Gene_G450
COL9A3	LAMC3	0.017162	-0.023861	Exp_Gene_G450
FGFR4	LAMC3	0.196178	-0.25827	Exp_Gene_G450
GNB5	MAP2K1	0.085838	-0.100638	Exp_Gene_G450
GNG7	MAP2K2	0.158085	-0.226582	Exp_Gene_G450
GNB1	MAPK1	0.134182	-0.205082	Exp_Gene_G450
MAP2K1	MAPK1	0.099248	-0.128759	Exp_Gene_G450
CREB3	MAPK3	0.176174	-0.306324	Exp_Gene_G450
EFNA3	MAPK3	0.162809	-0.274306	Exp_Gene_G450
FGF23	MAPK3	-0.034755	0.066417	Exp_Gene_G450
GNB2	MAPK3	0.195317	-0.361137	Exp_Gene_G450
IKBKG	MAPK3	0.234536	-0.414491	Exp_Gene_G450
IL4R	MAPK3	0.089453	-0.17336	Exp_Gene_G450
ITGA3	MAPK3	0.131024	-0.253428	Exp_Gene_G450
CDK4	MCL1	-0.035206	0.058424	Exp_Gene_G450
CSH2	MCL1	-0.131713	0.244997	Exp_Gene_G450
EFNA1	MCL1	0.139763	-0.192524	Exp_Gene_G450
EPHA2	MCL1	0.089577	-0.154835	Exp_Gene_G450
FGF9	MCL1	-0.111798	0.164533	Exp_Gene_G450
ITGAV	MCL1	0.142443	-0.2369	Exp_Gene_G450
JAK1	MCL1	0.114438	-0.202048	Exp_Gene_G450
BRCA1	MDM2	0.033727	-0.041295	Exp_Gene_G450
CDKN1A	MDM2	0.146323	-0.192287	Exp_Gene_G450
COL4A3	MDM2	-0.05189	0.074499	Exp_Gene_G450
GH2	MDM2	0.070094	-0.10653	Exp_Gene_G450
IL4	MDM2	0.095799	-0.112979	Exp_Gene_G450
KRAS	MDM2	0.166527	-0.20039	Exp_Gene_G450
CD19	MET	-0.192745	0.222908	Exp_Gene_G450
ITGA2	MET	0.132655	-0.159257	Exp_Gene_G450
LAMB3	MET	0.110748	-0.14276	Exp_Gene_G450
CCND1	MTCP1	-0.098322	0.156958	Exp_Gene_G450
COL9A3	MTCP1	-0.084025	0.127333	Exp_Gene_G450
CREB3	MTCP1	0.104195	-0.162718	Exp_Gene_G450
HSP90B1	MTCP1	-0.093698	0.128331	Exp_Gene_G450
IFNAR2	MTCP1	0.00343	-0.005365	Exp_Gene_G450
IGF1R	MTCP1	-0.090371	0.134561	Exp_Gene_G450
IKBKG	MTCP1	0.291546	-0.462767	Exp_Gene_G450
LAMB1	MTCP1	-0.025468	0.048447	Exp_Gene_G450
COL9A1	MYB	0.108862	-0.138909	Exp_Gene_G450
CREB3L1	MYB	-0.100625	0.185687	Exp_Gene_G450
FGF18	MYB	-0.117726	0.169011	Exp_Gene_G450
GHR	MYB	-0.153541	0.220327	Exp_Gene_G450
HIF1A	MYB	-0.034875	0.052823	Exp_Gene_G450
IKBKB	MYB	0.058611	-0.072331	Exp_Gene_G450
IL6R	MYB	0.150413	-0.194424	Exp_Gene_G450
EFNA4	MYC	-0.203636	0.3271	Exp_Gene_G450
EIF4B	MYC	0.243974	-0.368072	Exp_Gene_G450
FGF12	MYC	-0.117763	0.146234	Exp_Gene_G450
GSK3B	MYC	-0.059188	0.087833	Exp_Gene_G450
LAMC1	MYC	-0.13487	0.207532	Exp_Gene_G450
CCNE2	NFKB1	-0.111524	0.202629	Exp_Gene_G450
COL9A3	NFKB1	-0.13404	0.236658	Exp_Gene_G450
EFNA3	NFKB1	-0.137357	0.242165	Exp_Gene_G450
EIF4E	NFKB1	0.11129	-0.20777	Exp_Gene_G450
FGFR1	NFKB1	-0.062438	0.10524	Exp_Gene_G450
GNG3	NFKB1	-0.045238	0.066534	Exp_Gene_G450
IL2RB	NFKB1	0.095248	-0.293854	Exp_Gene_G450
IL7	NFKB1	0.091032	-0.168211	Exp_Gene_G450
JAK1	NFKB1	0.115538	-0.226854	Exp_Gene_G450
JAK3	NFKB1	0.127723	-0.19481	Exp_Gene_G450
LAMC2	NFKB1	0.059757	-0.113365	Exp_Gene_G450
COL9A3	NGFR	0.050111	-0.071404	Exp_Gene_G450
GNG13	NGFR	0.180604	-0.252314	Exp_Gene_G450
GNG3	NGFR	0.107141	-0.127173	Exp_Gene_G450
HGF	NGFR	0.120705	-0.184136	Exp_Gene_G450
CD19	NOS3	0.044143	-0.058929	Exp_Gene_G450
CREB1	NOS3	-0.240729	0.506534	Exp_Gene_G450
CREB3L1	NOS3	0.106121	-0.205386	Exp_Gene_G450
EPO	NOS3	0.08273	-0.147097	Exp_Gene_G450
FGFR4	NOS3	0.137089	-0.200383	Exp_Gene_G450
IKBKG	NOS3	0.09298	-0.150332	Exp_Gene_G450
ITGB7	NOS3	0.096565	-0.150827	Exp_Gene_G450
CDKN1A	NR4A1	0.133055	-0.196318	Exp_Gene_G450
EPHA2	NR4A1	0.02798	-0.047364	Exp_Gene_G450
FASLG	NR4A1	-0.09403	0.243131	Exp_Gene_G450
IL2RG	NR4A1	-0.003469	0.007264	Exp_Gene_G450
IL6	NR4A1	0.401493	-0.630247	Exp_Gene_G450
MCL1	NR4A1	0.190263	-0.291904	Exp_Gene_G450
ATF2	NRAS	0.161563	-0.295042	Exp_Gene_G450
BCL2L11	NRAS	0.145726	-0.245076	Exp_Gene_G450
CDKN1B	NRAS	0.096704	-0.158387	Exp_Gene_G450
EIF4E	NRAS	0.068493	-0.140198	Exp_Gene_G450
EIF4E2	NRAS	0.174232	-0.306804	Exp_Gene_G450
GNB5	NRAS	0.191682	-0.334631	Exp_Gene_G450
GNG5	NRAS	0.084643	-0.137554	Exp_Gene_G450
GNGT1	NRAS	0.132705	-0.225211	Exp_Gene_G450
INSR	NRAS	-0.201119	0.34653	Exp_Gene_G450
ITGB4	NRAS	-0.120841	0.264984	Exp_Gene_G450
CSF1	OSMR	0.108067	-0.206961	Exp_Gene_G450
EFNA4	OSMR	-0.109645	0.202035	Exp_Gene_G450
IL4R	OSMR	0.263677	-0.52845	Exp_Gene_G450
ITGA9	OSMR	0.154492	-0.23533	Exp_Gene_G450
ITGB3	OSMR	0.134609	-0.209797	Exp_Gene_G450
ITGB6	OSMR	0.152542	-0.26688	Exp_Gene_G450
CCND1	PCK1	-0.141303	0.196654	Exp_Gene_G450
COL9A1	PCK1	0.114164	-0.130764	Exp_Gene_G450
G6PC3	PCK1	0.113666	-0.132737	Exp_Gene_G450
ATF4	PCK2	0.093719	-0.115312	Exp_Gene_G450
BRAF	PCK2	0.116054	-0.142136	Exp_Gene_G450
CAB39L	PCK2	-0.027557	0.031879	Exp_Gene_G450
CREB3	PCK2	0.073874	-0.106496	Exp_Gene_G450
EIF4B	PCK2	-0.149645	0.207632	Exp_Gene_G450
EIF4EBP1	PCK2	0.131943	-0.16692	Exp_Gene_G450
IL2RB	PCK2	0.043422	-0.106143	Exp_Gene_G450
LAMA2	PCK2	-0.131502	0.200917	Exp_Gene_G450
CCND1	PDGFA	0.086232	-0.149751	Exp_Gene_G450
CD19	PDGFA	-0.114549	0.163313	Exp_Gene_G450
COL6A1	PDGFA	0.137233	-0.400405	Exp_Gene_G450
COL9A3	PDGFA	0.140569	-0.231736	Exp_Gene_G450
FGFR3	PDGFA	0.086264	-0.127374	Exp_Gene_G450
LAMB3	PDGFA	0.073548	-0.116877	Exp_Gene_G450
MYB	PDGFA	-0.092701	0.139793	Exp_Gene_G450
MYC	PDGFA	-0.010105	0.015748	Exp_Gene_G450
ATF4	PDGFB	0.207478	-0.322203	Exp_Gene_G450
CCND1	PDGFB	0.114973	-0.213844	Exp_Gene_G450
COL6A2	PDGFB	0.167816	-0.718891	Exp_Gene_G450
ITGA3	PDGFB	0.190538	-0.385661	Exp_Gene_G450
COL1A2	PDGFC	0.106961	-0.312148	Exp_Gene_G450
F2R	PDGFC	0.123948	-0.200435	Exp_Gene_G450
FGF13	PDGFC	0.072395	-0.0956	Exp_Gene_G450
GNG12	PDGFC	0.103589	-0.155485	Exp_Gene_G450
GYS1	PDGFC	-0.09511	0.144814	Exp_Gene_G450
IRS1	PDGFC	0.195324	-0.319958	Exp_Gene_G450
LAMC2	PDGFC	0.051146	-0.085617	Exp_Gene_G450
COL4A5	PDGFD	0.036362	-0.086244	Exp_Gene_G450
COMP	PDGFD	0.219776	-0.452609	Exp_Gene_G450
FGF7	PDGFD	0.219418	-0.558137	Exp_Gene_G450
GHR	PDGFD	0.233827	-0.451303	Exp_Gene_G450
GNG11	PDGFD	0.113583	-0.231616	Exp_Gene_G450
IGF1	PDGFD	0.233743	-0.466626	Exp_Gene_G450
KDR	PDGFD	0.167864	-0.404987	Exp_Gene_G450
NOS3	PDGFD	-0.00677	0.012858	Exp_Gene_G450
AKT3	PDGFRA	0.079998	-0.142718	Exp_Gene_G450
COL6A3	PDGFRA	0.270292	-1.2083	Exp_Gene_G450
GNG11	PDGFRA	0.180552	-0.382859	Exp_Gene_G450
ITGA8	PDGFRA	0.238351	-0.475096	Exp_Gene_G450
LAMA2	PDGFRA	0.234821	-0.527946	Exp_Gene_G450
ANGPT1	PDGFRB	0.052022	-0.133809	Exp_Gene_G450
COL1A1	PDGFRB	0.187044	-1.26026	Exp_Gene_G450
COL4A1	PDGFRB	0.115781	-0.544947	Exp_Gene_G450
COL6A2	PDGFRB	0.110012	-0.730323	Exp_Gene_G450
GNG11	PDGFRB	0.146632	-0.41329	Exp_Gene_G450
ITGA8	PDGFRB	0.048188	-0.127672	Exp_Gene_G450
LAMA4	PDGFRB	0.197871	-0.647443	Exp_Gene_G450
LAMB1	PDGFRB	0.242981	-0.834561	Exp_Gene_G450
BCL2L11	PDPK1	-0.058946	0.089994	Exp_Gene_G450
CDK4	PDPK1	-0.059786	0.109817	Exp_Gene_G450
EPO	PDPK1	-0.092669	0.187581	Exp_Gene_G450
FOXO3	PDPK1	0.152385	-0.244819	Exp_Gene_G450
GNG11	PDPK1	-0.162286	0.293771	Exp_Gene_G450
IL4	PDPK1	-0.020195	0.030224	Exp_Gene_G450
ITGA8	PDPK1	0.025101	-0.042711	Exp_Gene_G450
JAK1	PDPK1	0.202045	-0.394851	Exp_Gene_G450
ANGPT1	PGF	0.087434	-0.1338	Exp_Gene_G450
COL2A1	PGF	0.026921	-0.046119	Exp_Gene_G450
FGFR3	PGF	0.139842	-0.203894	Exp_Gene_G450
GH2	PGF	0.245622	-0.438821	Exp_Gene_G450
GNB3	PGF	0.138153	-0.281801	Exp_Gene_G450
ITGB4	PGF	-0.047446	0.087492	Exp_Gene_G450
JAK2	PGF	-0.091258	0.161855	Exp_Gene_G450
NGFR	PGF	0.150178	-0.216503	Exp_Gene_G450
CDK2	PIK3CA	0.047261	-0.070885	Exp_Gene_G450
FOXO3	PIK3CA	0.059171	-0.091279	Exp_Gene_G450
GYS2	PIK3CA	-0.069698	0.101393	Exp_Gene_G450
HRAS	PIK3CA	-0.101329	0.147247	Exp_Gene_G450
IL6R	PIK3CA	0.137029	-0.203067	Exp_Gene_G450
MCL1	PIK3CA	0.185934	-0.309577	Exp_Gene_G450
PGF	PIK3CA	-0.180464	0.308084	Exp_Gene_G450
CHUK	PIK3CB	0.26005	-0.547622	Exp_Gene_G450
EGFR	PIK3CB	0.099927	-0.144514	Exp_Gene_G450
GSK3B	PIK3CB	0.134961	-0.221822	Exp_Gene_G450
ITGB8	PIK3CB	0.095809	-0.152472	Exp_Gene_G450
JAK1	PIK3CB	0.088178	-0.165203	Exp_Gene_G450
PIK3CA	PIK3CB	0.253803	-0.448414	Exp_Gene_G450
CSF1R	PIK3CD	0.009181	-0.014812	Exp_Gene_G450
GNG12	PIK3CD	-0.076364	0.109103	Exp_Gene_G450
IL2RB	PIK3CD	0.146371	-0.379286	Exp_Gene_G450
JAK3	PIK3CD	0.136665	-0.175078	Exp_Gene_G450
PDGFB	PIK3CD	0.125411	-0.204086	Exp_Gene_G450
CSF1	PIK3CG	0.128928	-0.27637	Exp_Gene_G450
CSF3R	PIK3CG	0.063622	-0.121674	Exp_Gene_G450
HGF	PIK3CG	0.248414	-0.519411	Exp_Gene_G450
IL2RG	PIK3CG	0.174453	-0.458835	Exp_Gene_G450
IRS1	PIK3CG	-0.062697	0.128749	Exp_Gene_G450
ITGA4	PIK3CG	0.320872	-0.99969	Exp_Gene_G450
COL4A5	PIK3R1	0.036452	-0.063275	Exp_Gene_G450
DDIT4	PIK3R1	0.086847	-0.112302	Exp_Gene_G450
HIF1A	PIK3R1	0.107174	-0.159797	Exp_Gene_G450
IGF1R	PIK3R1	-0.121632	0.173146	Exp_Gene_G450
KITLG	PIK3R1	0.130146	-0.161176	Exp_Gene_G450
PDGFB	PIK3R1	-0.152409	0.242311	Exp_Gene_G450
PDGFD	PIK3R1	0.139542	-0.248738	Exp_Gene_G450
AKT1	PIK3R2	0.098995	-0.15302	Exp_Gene_G450
CDC37	PIK3R2	0.072207	-0.101527	Exp_Gene_G450
IL7R	PIK3R2	-0.077925	0.156438	Exp_Gene_G450
ITGA9	PIK3R2	-0.109599	0.137363	Exp_Gene_G450
ITGB3	PIK3R2	-0.115128	0.147638	Exp_Gene_G450
MAP2K2	PIK3R2	0.07505	-0.111374	Exp_Gene_G450
AKT1	PIK3R3	0.027284	-0.042069	Exp_Gene_G450
BCL2L1	PIK3R3	-0.123502	0.160456	Exp_Gene_G450
CDK6	PIK3R3	-0.09027	0.123684	Exp_Gene_G450
COMP	PIK3R3	-0.02909	0.04334	Exp_Gene_G450
DDIT4	PIK3R3	0.138597	-0.177154	Exp_Gene_G450
FGF9	PIK3R3	-0.063226	0.083933	Exp_Gene_G450
GHR	PIK3R3	-0.094007	0.131259	Exp_Gene_G450
JAK1	PIK3R3	0.136824	-0.217905	Exp_Gene_G450
PDGFB	PIK3R3	-0.147555	0.23189	Exp_Gene_G450
CSF3R	PIK3R5	0.000701	-0.000896	Exp_Gene_G450
IKBKG	PIK3R5	0.042323	-0.057853	Exp_Gene_G450
IL2RA	PIK3R5	0.104497	-0.171965	Exp_Gene_G450
MDM2	PIK3R5	0.013183	-0.014807	Exp_Gene_G450
PDGFB	PIK3R5	0.048779	-0.069857	Exp_Gene_G450
BCL2L1	PKN1	0.160862	-0.248312	Exp_Gene_G450
CDC37	PKN1	0.294276	-0.490382	Exp_Gene_G450
COL9A2	PKN1	0.167508	-0.267898	Exp_Gene_G450
EIF4B	PKN1	0.1091	-0.18412	Exp_Gene_G450
HSP90AA1	PKN1	-0.101855	0.186369	Exp_Gene_G450
ITGB5	PKN1	0.070536	-0.107979	Exp_Gene_G450
MAP2K2	PKN1	0.139687	-0.24568	Exp_Gene_G450
PIK3R2	PKN1	0.187785	-0.285104	Exp_Gene_G450
CHUK	PKN2	-0.068149	0.129968	Exp_Gene_G450
GNG5	PKN2	0.008428	-0.010795	Exp_Gene_G450
JAK1	PKN2	0.111431	-0.189068	Exp_Gene_G450
MDM2	PKN2	0.180198	-0.236628	Exp_Gene_G450
NRAS	PKN2	0.076968	-0.141286	Exp_Gene_G450
PIK3CA	PKN2	-0.10626	0.170022	Exp_Gene_G450
CHUK	PPP2CA	0.118897	-0.235526	Exp_Gene_G450
EIF4E	PPP2CA	0.099432	-0.166621	Exp_Gene_G450
GNG12	PPP2CA	0.074219	-0.113321	Exp_Gene_G450
HSP90AB1	PPP2CA	0.074239	-0.117654	Exp_Gene_G450
ITGA4	PPP2CA	0.15854	-0.400802	Exp_Gene_G450
IL6R	PPP2CB	-0.090678	0.12857	Exp_Gene_G450
LAMC1	PPP2CB	0.102352	-0.167161	Exp_Gene_G450
BCL2L1	PPP2R1A	0.114987	-0.151918	Exp_Gene_G450
GYS1	PPP2R1A	0.306536	-0.436281	Exp_Gene_G450
HSP90AB1	PPP2R1A	0.029164	-0.042473	Exp_Gene_G450
CCNE2	PPP2R1B	0.131453	-0.199593	Exp_Gene_G450
COL9A2	PPP2R1B	-0.20084	0.278533	Exp_Gene_G450
CSF3R	PPP2R1B	-0.068606	0.099122	Exp_Gene_G450
GNGT1	PPP2R1B	-0.135518	0.175295	Exp_Gene_G450
ITGAV	PPP2R1B	0.142186	-0.219763	Exp_Gene_G450
CHUK	PPP2R2A	0.094575	-0.200328	Exp_Gene_G450
PIK3R1	PPP2R2A	0.058981	-0.09	Exp_Gene_G450
PPP2CB	PPP2R2A	0.500265	-0.850621	Exp_Gene_G450
GSK3B	PPP2R2B	-0.176643	0.244605	Exp_Gene_G450
HSP90B1	PPP2R2B	-0.060529	0.077647	Exp_Gene_G450
ITGB4	PPP2R2B	0.117329	-0.188646	Exp_Gene_G450
PDGFD	PPP2R2B	0.184716	-0.322576	Exp_Gene_G450
EIF4E2	PPP2R2D	0.080263	-0.102366	Exp_Gene_G450
FGFR2	PPP2R2D	0.193182	-0.253593	Exp_Gene_G450
ITGA4	PPP2R2D	-0.09956	0.222675	Exp_Gene_G450
ITGAV	PPP2R2D	-0.139961	0.205562	Exp_Gene_G450
COL4A5	PPP2R3A	0.061907	-0.112348	Exp_Gene_G450
COL6A1	PPP2R3A	-0.070107	0.187939	Exp_Gene_G450
GSK3B	PPP2R3A	0.093646	-0.138383	Exp_Gene_G450
IGF1	PPP2R3A	0.167177	-0.255358	Exp_Gene_G450
ITGB8	PPP2R3A	0.091509	-0.130932	Exp_Gene_G450
PIK3CA	PPP2R3A	0.212409	-0.337405	Exp_Gene_G450
PIK3CB	PPP2R3A	0.091688	-0.145414	Exp_Gene_G450
PIK3CD	PPP2R3A	0.120872	-0.168741	Exp_Gene_G450
CREB1	PPP2R3C	0.052248	-0.111691	Exp_Gene_G450
EGFR	PPP2R3C	-0.021862	0.029431	Exp_Gene_G450
EIF4E	PPP2R3C	0.173269	-0.28732	Exp_Gene_G450
GSK3B	PPP2R3C	-0.068423	0.104683	Exp_Gene_G450
ITGA7	PPP2R3C	-0.062093	0.081612	Exp_Gene_G450
MAPK1	PPP2R3C	0.100851	-0.15783	Exp_Gene_G450
PIK3R2	PPP2R3C	-0.026038	0.036435	Exp_Gene_G450
PPP2R1A	PPP2R3C	0.081977	-0.116359	Exp_Gene_G450
GNG12	PPP2R5A	0.107804	-0.150388	Exp_Gene_G450
IFNAR2	PPP2R5A	0.16837	-0.251581	Exp_Gene_G450
NR4A1	PPP2R5A	-0.120322	0.168356	Exp_Gene_G450
PDGFRB	PPP2R5A	-0.030957	0.076226	Exp_Gene_G450
PIK3CB	PPP2R5A	0.164904	-0.250009	Exp_Gene_G450
CREB1	PPP2R5B	-0.133426	0.30151	Exp_Gene_G450
GNG7	PPP2R5B	0.117324	-0.167617	Exp_Gene_G450
ITGA5	PPP2R5B	0.12013	-0.29207	Exp_Gene_G450
LAMB2	PPP2R5B	0.155686	-0.243523	Exp_Gene_G450
MYB	PPP2R5B	-0.161429	0.244795	Exp_Gene_G450
AKT1	PPP2R5C	0.156944	-0.288625	Exp_Gene_G450
ATF4	PPP2R5C	-0.154276	0.231772	Exp_Gene_G450
BRCA1	PPP2R5C	-0.106774	0.161255	Exp_Gene_G450
HSP90AA1	PPP2R5C	0.415426	-0.763055	Exp_Gene_G450
HSP90AB1	PPP2R5C	-0.001732	0.002959	Exp_Gene_G450
PPP2R3C	PPP2R5C	0.16209	-0.269848	Exp_Gene_G450
CCND3	PPP2R5D	0.19291	-0.287786	Exp_Gene_G450
CDC37	PPP2R5D	0.131814	-0.201666	Exp_Gene_G450
EIF4B	PPP2R5D	-0.07034	0.108985	Exp_Gene_G450
GNG12	PPP2R5D	-0.088337	0.132952	Exp_Gene_G450
HSP90AB1	PPP2R5D	0.349142	-0.545427	Exp_Gene_G450
MAP2K2	PPP2R5D	0.103445	-0.167036	Exp_Gene_G450
CHUK	PPP2R5E	-0.091074	0.166796	Exp_Gene_G450
HIF1A	PPP2R5E	0.29477	-0.444471	Exp_Gene_G450
PKN2	PPP2R5E	0.159486	-0.221586	Exp_Gene_G450
PPP2R5C	PPP2R5E	0.091257	-0.141944	Exp_Gene_G450
BCL2	PRKAA1	-0.136332	0.199143	Exp_Gene_G450
BRAF	PRKAA1	0.154657	-0.206865	Exp_Gene_G450
CCND1	PRKAA1	-0.102165	0.164424	Exp_Gene_G450
EPO	PRKAA1	0.032328	-0.056891	Exp_Gene_G450
GNG12	PRKAA1	0.164463	-0.242082	Exp_Gene_G450
MAPK1	PRKAA1	0.119926	-0.182845	Exp_Gene_G450
NRAS	PRKAA1	0.145598	-0.267627	Exp_Gene_G450
OSMR	PRKAA1	0.168524	-0.279217	Exp_Gene_G450
PIK3R2	PRKAA1	-0.042321	0.057694	Exp_Gene_G450
ATF2	PRKAA2	0.047419	-0.060681	Exp_Gene_G450
HSP90AA1	PRKAA2	0.092867	-0.135467	Exp_Gene_G450
ITGA6	PRKAA2	0.118019	-0.133811	Exp_Gene_G450
LAMA4	PRKAA2	-0.087936	0.142647	Exp_Gene_G450
PIK3R1	PRKAA2	0.116292	-0.142046	Exp_Gene_G450
ITGA3	PRKCA	0.149041	-0.248191	Exp_Gene_G450
ITGA7	PRKCA	0.105802	-0.128813	Exp_Gene_G450
NRAS	PRKCA	-0.128719	0.224963	Exp_Gene_G450
CSH2	PRKCG	0.176124	-0.295033	Exp_Gene_G450
FGF3	PRKCG	0.107782	-0.128781	Exp_Gene_G450
FGF8	PRKCG	0.01169	-0.014532	Exp_Gene_G450
GNG13	PRKCG	0.04991	-0.069965	Exp_Gene_G450
GNG4	PRKCG	0.109435	-0.143757	Exp_Gene_G450
ITGB8	PRL	-0.100068	0.126338	Exp_Gene_G450
PGF	PRL	0.16465	-0.222644	Exp_Gene_G450
EGF	PRLR	0.179968	-0.220594	Exp_Gene_G450
EPHA2	PRLR	-0.088886	0.134831	Exp_Gene_G450
FGF5	PRLR	0.156961	-0.201732	Exp_Gene_G450
IFNAR2	PRLR	-0.057822	0.083138	Exp_Gene_G450
JAK3	PRLR	-0.162794	0.195943	Exp_Gene_G450
CHUK	PTEN	0.261614	-0.474309	Exp_Gene_G450
EIF4B	PTEN	0.108037	-0.155423	Exp_Gene_G450
FGFR2	PTEN	0.083685	-0.113647	Exp_Gene_G450
LAMB3	PTEN	0.075881	-0.106094	Exp_Gene_G450
CDKN1B	PTK2	-0.142329	0.182042	Exp_Gene_G450
CSF3R	PTK2	-0.079186	0.117219	Exp_Gene_G450
CSH2	PTK2	0.109482	-0.193905	Exp_Gene_G450
ITGA9	PTK2	0.161095	-0.212596	Exp_Gene_G450
CAB39	RAC1	0.055631	-0.086423	Exp_Gene_G450
DDIT4	RAC1	0.080333	-0.104524	Exp_Gene_G450
GNB2	RAC1	0.065327	-0.104362	Exp_Gene_G450
KRAS	RAC1	0.138703	-0.175706	Exp_Gene_G450
PDGFA	RAC1	0.280504	-0.418981	Exp_Gene_G450
PPP2R5A	RAC1	0.121136	-0.158918	Exp_Gene_G450
INSR	RAF1	0.006814	-0.008328	Exp_Gene_G450
LAMB2	RAF1	0.211216	-0.273658	Exp_Gene_G450
MAP2K2	RAF1	0.005974	-0.008479	Exp_Gene_G450
PIK3CB	RAF1	0.02794	-0.040171	Exp_Gene_G450
PPP2CA	RAF1	0.05799	-0.078431	Exp_Gene_G450
PTK2	RAF1	0.037324	-0.048153	Exp_Gene_G450
CHUK	RBL2	0.230707	-0.419804	Exp_Gene_G450
FGFR4	RBL2	-0.112726	0.155392	Exp_Gene_G450
HSP90AA1	RBL2	0.165791	-0.259537	Exp_Gene_G450
BAD	RELA	0.271215	-0.481521	Exp_Gene_G450
CDC37	RELA	0.052376	-0.085595	Exp_Gene_G450
CSF1	RELA	0.014243	-0.026086	Exp_Gene_G450
GNGT1	RELA	-0.103497	0.151406	Exp_Gene_G450
IKBKG	RELA	0.039494	-0.069029	Exp_Gene_G450
ITGB4	RELA	0.116712	-0.220614	Exp_Gene_G450
LAMB1	RELA	-0.08878	0.185963	Exp_Gene_G450
MAP2K1	RELA	0.031334	-0.042247	Exp_Gene_G450
MYC	RELA	0.11109	-0.175246	Exp_Gene_G450
NFKB1	RELA	0.145231	-0.265932	Exp_Gene_G450
PPP2R3C	RELA	-0.159377	0.259211	Exp_Gene_G450
G6PC	RELN	0.132121	-0.190037	Exp_Gene_G450
BRAF	RHEB	0.200195	-0.276244	Exp_Gene_G450
CDKN1B	RHEB	0.076458	-0.101959	Exp_Gene_G450
GNB2	RHEB	0.07277	-0.125687	Exp_Gene_G450
ITGA2	RHEB	-0.145862	0.206389	Exp_Gene_G450
MTCP1	RHEB	0.068798	-0.102128	Exp_Gene_G450
NRAS	RHEB	0.188199	-0.356873	Exp_Gene_G450
PDPK1	RHEB	-0.12241	0.210721	Exp_Gene_G450
PPP2R3C	RHEB	0.066726	-0.102504	Exp_Gene_G450
PPP2R5C	RHEB	0.107398	-0.179698	Exp_Gene_G450
PRKCA	RHEB	-0.147698	0.210171	Exp_Gene_G450
CREB3	RPS6	0.020863	-0.034718	Exp_Gene_G450
CREB5	RPS6	-0.103653	0.142039	Exp_Gene_G450
EIF4B	RPS6	0.130264	-0.208634	Exp_Gene_G450
GRB2	RPS6	-0.078334	0.120042	Exp_Gene_G450
ITGA5	RPS6	-0.056153	0.132985	Exp_Gene_G450
ITGB5	RPS6	-0.049036	0.07124	Exp_Gene_G450
MYC	RPS6	0.107585	-0.164236	Exp_Gene_G450
PRKCG	RPS6	0.171327	-0.245847	Exp_Gene_G450
CASP9	RPS6KA1	0.102032	-0.137204	Exp_Gene_G450
GNB2	RPS6KA1	0.165937	-0.28046	Exp_Gene_G450
ITGB7	RPS6KA1	0.076047	-0.118681	Exp_Gene_G450
PIK3CD	RPS6KA1	0.234809	-0.333785	Exp_Gene_G450
PPP2R5A	RPS6KA1	0.086962	-0.1207	Exp_Gene_G450
PPP2R5B	RPS6KA1	0.227077	-0.360849	Exp_Gene_G450
EGFR	RPS6KA2	0.114517	-0.140512	Exp_Gene_G450
EIF4E	RPS6KA2	-0.194438	0.293873	Exp_Gene_G450
JAK1	RPS6KA2	0.053476	-0.085002	Exp_Gene_G450
LAMB2	RPS6KA2	0.068385	-0.09223	Exp_Gene_G450
PDGFA	RPS6KA2	0.072617	-0.10635	Exp_Gene_G450
HSP90AA1	RPS6KA3	0.061056	-0.096863	Exp_Gene_G450
IL4R	RPS6KA3	0.076682	-0.12994	Exp_Gene_G450
ITGA2B	RPS6KA3	-0.22168	0.290089	Exp_Gene_G450
ITGB6	RPS6KA3	0.205357	-0.303774	Exp_Gene_G450
MCL1	RPS6KA3	0.090985	-0.13245	Exp_Gene_G450
NFKB1	RPS6KA3	0.032702	-0.052941	Exp_Gene_G450
PPP2R1B	RPS6KA3	0.08112	-0.109744	Exp_Gene_G450
KIT	RPS6KA6	0.120468	-0.161882	Exp_Gene_G450
PPP2R2B	RPS6KA6	0.105062	-0.122767	Exp_Gene_G450
PRKAA2	RPS6KA6	0.098663	-0.110183	Exp_Gene_G450
CCND3	RPS6KB1	-0.078576	0.1147	Exp_Gene_G450
COL9A2	RPS6KB1	-0.091363	0.131266	Exp_Gene_G450
EFNA4	RPS6KB1	-0.088839	0.143405	Exp_Gene_G450
F2R	RPS6KB1	0.040269	-0.063891	Exp_Gene_G450
GH2	RPS6KB1	-0.051854	0.08699	Exp_Gene_G450
GNB2	RPS6KB1	-0.131701	0.220608	Exp_Gene_G450
GRB2	RPS6KB1	0.229915	-0.333516	Exp_Gene_G450
HRAS	RPS6KB1	0.043359	-0.057078	Exp_Gene_G450
HSP90B1	RPS6KB1	0.01384	-0.01912	Exp_Gene_G450
ITGA3	RPS6KB1	0.041417	-0.072575	Exp_Gene_G450
MAP2K2	RPS6KB1	-0.084712	0.133846	Exp_Gene_G450
PRKCA	RPS6KB1	0.18536	-0.255806	Exp_Gene_G450
PTK2	RPS6KB1	0.13818	-0.198447	Exp_Gene_G450
RPS6	RPS6KB1	-0.138387	0.212299	Exp_Gene_G450
BAD	RPS6KB2	0.170297	-0.312894	Exp_Gene_G450
BCL2	RPS6KB2	-0.071945	0.118785	Exp_Gene_G450
CDK4	RPS6KB2	0.084447	-0.152426	Exp_Gene_G450
CHUK	RPS6KB2	0.20823	-0.449474	Exp_Gene_G450
EFNA3	RPS6KB2	0.201528	-0.347511	Exp_Gene_G450
GNG13	RPS6KB2	-0.105405	0.178462	Exp_Gene_G450
MAPK1	RPS6KB2	0.166295	-0.286577	Exp_Gene_G450
MAPK3	RPS6KB2	0.089115	-0.161378	Exp_Gene_G450
NRAS	RPS6KB2	0.087922	-0.18267	Exp_Gene_G450
PGF	RPS6KB2	0.185543	-0.324172	Exp_Gene_G450
PPP2R1B	RPS6KB2	0.147345	-0.233332	Exp_Gene_G450
CREB3	RRAGA	0.282555	-0.46435	Exp_Gene_G450
JAK2	RRAGA	0.229029	-0.397938	Exp_Gene_G450
PPP2CB	RRAGA	0.17377	-0.278057	Exp_Gene_G450
PPP2R1A	RRAGA	0.041494	-0.059892	Exp_Gene_G450
PRKAA2	RRAGA	-0.018102	0.024338	Exp_Gene_G450
RPS6	RRAGA	0.248825	-0.398245	Exp_Gene_G450
CDC37	RRAGB	0.127256	-0.183834	Exp_Gene_G450
CDK4	RRAGB	0.086573	-0.133475	Exp_Gene_G450
CREB1	RRAGB	0.165613	-0.332993	Exp_Gene_G450
CREB3	RRAGB	0.177347	-0.269575	Exp_Gene_G450
FOXO3	RRAGB	-0.059277	0.079936	Exp_Gene_G450
NR4A1	RRAGB	-0.076341	0.108815	Exp_Gene_G450
RPS6KA1	RRAGB	-0.092485	0.130769	Exp_Gene_G450
COL9A2	RRAGC	0.160058	-0.223761	Exp_Gene_G450
GNB1	RRAGC	0.071212	-0.100819	Exp_Gene_G450
IFNAR1	RRAGC	0.012529	-0.017559	Exp_Gene_G450
ITGAV	RRAGC	0.104998	-0.163592	Exp_Gene_G450
JAK1	RRAGC	0.125612	-0.207765	Exp_Gene_G450
LAMA5	RRAGC	-0.015565	0.023282	Exp_Gene_G450
NRAS	RRAGC	0.162388	-0.290583	Exp_Gene_G450
PPP2R3A	RRAGC	0.133529	-0.186963	Exp_Gene_G450
PPP2R5A	RRAGC	0.140738	-0.188375	Exp_Gene_G450
DDIT4	RRAGD	0.05114	-0.063953	Exp_Gene_G450
EIF4B	RRAGD	-0.164881	0.229133	Exp_Gene_G450
FGF18	RRAGD	-0.062806	0.085836	Exp_Gene_G450
GRB2	RRAGD	0.090602	-0.12047	Exp_Gene_G450
RHEB	RRAGD	0.108972	-0.149565	Exp_Gene_G450
RRAGC	RRAGD	0.106118	-0.137444	Exp_Gene_G450
CREB3L2	RXRA	0.089884	-0.107114	Exp_Gene_G450
EGFR	RXRA	0.112419	-0.137466	Exp_Gene_G450
GYS1	RXRA	0.126278	-0.1758	Exp_Gene_G450
ITGA7	RXRA	-0.124019	0.148063	Exp_Gene_G450
PDGFA	RXRA	0.09954	-0.145281	Exp_Gene_G450
RPS6KA1	RXRA	0.114707	-0.15663	Exp_Gene_G450
BRCA1	SGK2	0.108529	-0.124786	Exp_Gene_G450
CCNE2	SGK3	0.028458	-0.038919	Exp_Gene_G450
IFNAR1	SGK3	0.107177	-0.134207	Exp_Gene_G450
ITGA6	SGK3	0.079063	-0.087822	Exp_Gene_G450
ITGA7	SGK3	-0.083715	0.093244	Exp_Gene_G450
NRAS	SGK3	0.038095	-0.06091	Exp_Gene_G450
ATF2	SOS2	0.013805	-0.018255	Exp_Gene_G450
BRAF	SOS2	0.120675	-0.148091	Exp_Gene_G450
CDK4	SOS2	-0.09861	0.144477	Exp_Gene_G450
HIF1A	SOS2	0.167524	-0.241661	Exp_Gene_G450
IFNAR1	SOS2	0.076333	-0.100818	Exp_Gene_G450
PPP2R5E	SOS2	0.193257	-0.246682	Exp_Gene_G450
DDIT4	SPP1	0.085819	-0.14161	Exp_Gene_G450
FN1	SPP1	0.027132	-0.101363	Exp_Gene_G450
GNG12	SPP1	0.095411	-0.169947	Exp_Gene_G450
IBSP	SPP1	0.154987	-0.269779	Exp_Gene_G450
ITGA4	SPP1	0.151116	-0.445678	Exp_Gene_G450
OSMR	SPP1	0.080881	-0.162162	Exp_Gene_G450
PPP2R3C	SPP1	0.089479	-0.161238	Exp_Gene_G450
AKT1	STK11	0.112669	-0.216005	Exp_Gene_G450
ITGA4	STK11	-0.067736	0.192408	Exp_Gene_G450
KIT	STK11	-0.128218	0.231615	Exp_Gene_G450
MAP2K2	STK11	0.43187	-0.794894	Exp_Gene_G450
PDGFB	STK11	0.118056	-0.230687	Exp_Gene_G450
PPP2R5B	STK11	0.130497	-0.239416	Exp_Gene_G450
RELA	STK11	0.139819	-0.258207	Exp_Gene_G450
CREB3L1	SYK	-0.123294	0.202017	Exp_Gene_G450
LAMC1	SYK	0.071568	-0.094615	Exp_Gene_G450
RRAGA	SYK	0.078045	-0.101088	Exp_Gene_G450
ITGA8	TEK	0.177247	-0.244956	Exp_Gene_G450
ITGB4	TEK	-0.148557	0.240182	Exp_Gene_G450
KDR	TEK	0.110553	-0.192298	Exp_Gene_G450
LAMB1	TEK	0.133098	-0.238459	Exp_Gene_G450
CASP9	THBS1	-0.06117	0.129553	Exp_Gene_G450
COL1A2	THBS1	0.086416	-0.393223	Exp_Gene_G450
COL2A1	THBS1	-0.188523	0.481932	Exp_Gene_G450
CREB3L2	THBS1	0.107301	-0.218058	Exp_Gene_G450
FGF1	THBS1	0.238662	-0.780241	Exp_Gene_G450
GNG12	THBS1	0.041808	-0.097846	Exp_Gene_G450
MYC	THBS1	0.044687	-0.102621	Exp_Gene_G450
ANGPT2	THBS2	-0.056062	0.246826	Exp_Gene_G450
COL1A1	THBS2	0.231026	-2.35273	Exp_Gene_G450
COL6A3	THBS2	0.021752	-0.195356	Exp_Gene_G450
COMP	THBS2	0.11364	-0.48892	Exp_Gene_G450
FGF1	THBS2	0.101088	-0.562638	Exp_Gene_G450
FGF7	THBS2	0.123386	-0.655689	Exp_Gene_G450
FN1	THBS2	0.569222	-4.75696	Exp_Gene_G450
IL7R	THBS2	0.161041	-0.9313	Exp_Gene_G450
LAMA2	THBS2	-0.053364	0.24104	Exp_Gene_G450
LAMC3	THBS2	-0.032416	0.115839	Exp_Gene_G450
THBS1	THBS2	0.287609	-1.79578	Exp_Gene_G450
CCNE2	THBS3	-0.093552	0.142715	Exp_Gene_G450
COMP	THBS3	0.205664	-0.31717	Exp_Gene_G450
CREB5	THBS3	0.056833	-0.071496	Exp_Gene_G450
DDIT4	THBS3	-0.064347	0.085138	Exp_Gene_G450
EGF	THBS3	-0.195849	0.25542	Exp_Gene_G450
GSK3B	THBS3	0.095671	-0.138363	Exp_Gene_G450
IGF1R	THBS3	0.091003	-0.132552	Exp_Gene_G450
ITGB6	THBS3	-0.050062	0.074412	Exp_Gene_G450
LAMA5	THBS3	0.124834	-0.186111	Exp_Gene_G450
PIK3R3	THBS3	-0.089955	0.118692	Exp_Gene_G450
RRAGD	THBS3	-0.079158	0.102186	Exp_Gene_G450
CD19	THBS4	0.18533	-0.266042	Exp_Gene_G450
COL2A1	THBS4	0.141953	-0.247962	Exp_Gene_G450
CSF1	THBS4	-0.117204	0.213527	Exp_Gene_G450
FN1	THBS4	-0.05012	0.16811	Exp_Gene_G450
GNG4	THBS4	0.136255	-0.207793	Exp_Gene_G450
ITGB4	THBS4	-0.08839	0.166198	Exp_Gene_G450
KIT	THBS4	0.08429	-0.141936	Exp_Gene_G450
LAMA2	THBS4	0.162772	-0.295088	Exp_Gene_G450
LAMC1	THBS4	0.106922	-0.179542	Exp_Gene_G450
LAMC3	THBS4	0.169982	-0.243803	Exp_Gene_G450
RRAGB	THBS4	0.077794	-0.11838	Exp_Gene_G450
CSF1R	TLR2	0.271246	-0.738069	Exp_Gene_G450
IL4R	TLR2	0.120162	-0.345199	Exp_Gene_G450
IL7R	TLR2	0.138297	-0.483677	Exp_Gene_G450
JAK2	TLR2	0.167288	-0.455861	Exp_Gene_G450
NFKB1	TLR2	0.165026	-0.452921	Exp_Gene_G450
PPP2R1A	TLR2	-0.16341	0.369921	Exp_Gene_G450
SGK3	TLR2	0.073821	-0.152501	Exp_Gene_G450
SPP1	TLR2	0.262452	-0.754257	Exp_Gene_G450
CSF1R	TLR4	0.072327	-0.212399	Exp_Gene_G450
CSF3R	TLR4	0.148024	-0.39126	Exp_Gene_G450
FASLG	TLR4	0.098574	-0.44249	Exp_Gene_G450
FGF7	TLR4	0.084644	-0.293588	Exp_Gene_G450
HGF	TLR4	0.129431	-0.374035	Exp_Gene_G450
HRAS	TLR4	-0.068596	0.159461	Exp_Gene_G450
IL2RA	TLR4	0.100082	-0.340661	Exp_Gene_G450
ITGA4	TLR4	0.432581	-1.86269	Exp_Gene_G450
PDGFRA	TLR4	0.069411	-0.23971	Exp_Gene_G450
PPP2R3C	TLR4	0.118927	-0.312887	Exp_Gene_G450
TLR2	TLR4	0.240587	-1.00949	Exp_Gene_G450
ANGPT1	TNC	0.143679	-0.207284	Exp_Gene_G450
EPHA2	TNC	0.055112	-0.092084	Exp_Gene_G450
FN1	TNC	0.085876	-0.266314	Exp_Gene_G450
ITGA5	TNC	0.106194	-0.239017	Exp_Gene_G450
OSMR	TNC	0.175071	-0.291369	Exp_Gene_G450
PRLR	TNC	0.154497	-0.205316	Exp_Gene_G450
RELN	TNC	0.209545	-0.270913	Exp_Gene_G450
CSF1	TNF	0.081912	-0.136728	Exp_Gene_G450
EFNA1	TNF	0.076226	-0.100581	Exp_Gene_G450
FGF18	TNF	0.112789	-0.167315	Exp_Gene_G450
IL7R	TNF	0.137122	-0.291604	Exp_Gene_G450
JAK3	TNF	0.108241	-0.142206	Exp_Gene_G450
RELN	TNF	-0.128492	0.164622	Exp_Gene_G450
TLR2	TNF	0.141377	-0.334221	Exp_Gene_G450
COL4A4	TNN	-0.056206	0.095266	Exp_Gene_G450
FGF1	TNN	0.13442	-0.299099	Exp_Gene_G450
FGF23	TNN	0.028683	-0.053711	Exp_Gene_G450
IL2	TNN	0.040715	-0.056191	Exp_Gene_G450
IL2RA	TNN	0.066585	-0.138822	Exp_Gene_G450
LAMB4	TNN	0.027412	-0.036565	Exp_Gene_G450
PDGFRB	TNN	0.261842	-0.736207	Exp_Gene_G450
PRL	TNN	0.133031	-0.182704	Exp_Gene_G450
CSH2	TNR	0.322675	-0.634222	Exp_Gene_G450
G6PC2	TNR	0.299345	-0.439165	Exp_Gene_G450
IL3	TNR	0.138264	-0.197188	Exp_Gene_G450
RPS6	TNR	0.271511	-0.457142	Exp_Gene_G450
RRAGA	TNR	-0.124081	0.206319	Exp_Gene_G450
CAB39	TNXB	-0.140554	0.297815	Exp_Gene_G450
CSF1R	TNXB	0.193927	-0.419501	Exp_Gene_G450
CSF3	TNXB	0.020363	-0.040896	Exp_Gene_G450
GH1	TNXB	0.188554	-0.392002	Exp_Gene_G450
GH2	TNXB	0.370128	-0.807689	Exp_Gene_G450
ITGB1	TNXB	-0.128637	0.296967	Exp_Gene_G450
PKN2	TNXB	0.280128	-0.528173	Exp_Gene_G450
PPP2R1A	TNXB	0.087705	-0.15784	Exp_Gene_G450
STK11	TNXB	0.196613	-0.432646	Exp_Gene_G450
PKN1	TP53	0.288683	-0.425806	Exp_Gene_G450
COL4A2	TSC1	0.116949	-0.270839	Exp_Gene_G450
EIF4EBP1	TSC1	-0.066854	0.0945	Exp_Gene_G450
NRAS	TSC1	-0.207143	0.38954	Exp_Gene_G450
PDPK1	TSC1	0.025432	-0.043416	Exp_Gene_G450
RPS6KB1	TSC1	0.088239	-0.131029	Exp_Gene_G450
RXRA	TSC1	0.177134	-0.245121	Exp_Gene_G450
SYK	TSC1	0.0401	-0.050908	Exp_Gene_G450
CCNE2	TSC2	-0.106195	0.182016	Exp_Gene_G450
FGFR1	TSC2	0.156305	-0.248531	Exp_Gene_G450
IKBKB	TSC2	0.047285	-0.066036	Exp_Gene_G450
INSR	TSC2	0.012837	-0.019031	Exp_Gene_G450
ITGB6	TSC2	-0.084051	0.140367	Exp_Gene_G450
JAK2	TSC2	-0.071853	0.130388	Exp_Gene_G450
MAPK3	TSC2	0.176953	-0.309067	Exp_Gene_G450
PDPK1	TSC2	0.489066	-0.88967	Exp_Gene_G450
PKN1	TSC2	0.098843	-0.174097	Exp_Gene_G450
EFNA4	ULK1	0.094773	-0.152917	Exp_Gene_G450
EPOR	ULK1	0.180612	-0.246255	Exp_Gene_G450
FOXO3	ULK1	0.101066	-0.141173	Exp_Gene_G450
GNG12	ULK1	-0.178038	0.262081	Exp_Gene_G450
GSK3B	ULK1	0.058459	-0.08714	Exp_Gene_G450
HRAS	ULK1	0.012666	-0.016666	Exp_Gene_G450
ITGA2	ULK1	-0.091509	0.12552	Exp_Gene_G450
LAMA5	ULK1	0.162998	-0.250464	Exp_Gene_G450
MYC	ULK1	-0.096923	0.139998	Exp_Gene_G450
NR4A1	ULK1	0.074787	-0.110422	Exp_Gene_G450
TSC1	ULK1	0.128504	-0.190737	Exp_Gene_G450
KIT	ULK2	0.106261	-0.149338	Exp_Gene_G450
PDGFRA	ULK2	0.134949	-0.239189	Exp_Gene_G450
RPS6KA2	ULK2	0.104455	-0.128553	Exp_Gene_G450
RPS6KB2	ULK2	-0.178159	0.264899	Exp_Gene_G450
ANGPT2	VEGFA	0.120599	-0.204451	Exp_Gene_G450
COL9A2	VEGFA	0.074298	-0.111209	Exp_Gene_G450
DDIT4	VEGFA	0.152818	-0.217201	Exp_Gene_G450
FLT1	VEGFA	0.296122	-0.578091	Exp_Gene_G450
HSP90AA1	VEGFA	-0.056013	0.09592	Exp_Gene_G450
ITGB8	VEGFA	0.164418	-0.247329	Exp_Gene_G450
KIT	VEGFA	-0.048488	0.078331	Exp_Gene_G450
LAMA5	VEGFA	0.070366	-0.112693	Exp_Gene_G450
PDGFD	VEGFA	-0.078017	0.152856	Exp_Gene_G450
TLR4	VEGFA	-0.079162	0.211486	Exp_Gene_G450
BAD	VEGFB	0.288538	-0.485898	Exp_Gene_G450
COL4A2	VEGFB	0.057217	-0.134178	Exp_Gene_G450
GNB2	VEGFB	0.049605	-0.086037	Exp_Gene_G450
KRAS	VEGFB	-0.128371	0.176555	Exp_Gene_G450
MAP2K2	VEGFB	0.000329	-0.000538	Exp_Gene_G450
MAPK3	VEGFB	0.038867	-0.06451	Exp_Gene_G450
PPP2R5B	VEGFB	0.19932	-0.325039	Exp_Gene_G450
RELA	VEGFB	0.1503	-0.246715	Exp_Gene_G450
RRAGD	VEGFB	0.06887	-0.094923	Exp_Gene_G450
F2R	VEGFC	0.16824	-0.248221	Exp_Gene_G450
FGF18	VEGFC	0.131288	-0.182029	Exp_Gene_G450
MTCP1	VEGFC	-0.139922	0.187323	Exp_Gene_G450
THBS1	VEGFC	0.123229	-0.264449	Exp_Gene_G450
ANGPT4	VTN	0.172184	-0.335099	Exp_Gene_G450
CREB1	VTN	-0.11125	0.317133	Exp_Gene_G450
CSF3	VTN	0.186224	-0.393354	Exp_Gene_G450
EFNA2	VTN	0.093691	-0.16247	Exp_Gene_G450
EPO	VTN	0.150612	-0.362799	Exp_Gene_G450
FGF23	VTN	0.137125	-0.324789	Exp_Gene_G450
FGFR4	VTN	0.17319	-0.342961	Exp_Gene_G450
GNB3	VTN	0.233717	-0.612432	Exp_Gene_G450
GNG13	VTN	0.180855	-0.370817	Exp_Gene_G450
HGF	VTN	0.099612	-0.22302	Exp_Gene_G450
INS	VTN	0.074067	-0.149074	Exp_Gene_G450
LAMC2	VTN	-0.112138	0.251976	Exp_Gene_G450
ANGPT2	VWF	0.258761	-0.475333	Exp_Gene_G450
COL6A1	VWF	0.062844	-0.191921	Exp_Gene_G450
CSF1R	VWF	0.211673	-0.397362	Exp_Gene_G450
GNB3	VWF	-0.125096	0.270473	Exp_Gene_G450
LAMA2	VWF	0.311194	-0.586468	Exp_Gene_G450
THBS4	VWF	0.135025	-0.24036	Exp_Gene_G450
BCL2L1	YWHAB	0.026262	-0.035059	Exp_Gene_G450
BRAF	YWHAB	-0.092173	0.118747	Exp_Gene_G450
CAB39	YWHAB	0.071218	-0.111678	Exp_Gene_G450
CCNE1	YWHAB	0.09351	-0.133605	Exp_Gene_G450
CSH2	YWHAB	-0.140844	0.24282	Exp_Gene_G450
FOXO3	YWHAB	0.120579	-0.162215	Exp_Gene_G450
HSP90B1	YWHAB	0.164032	-0.218152	Exp_Gene_G450
LAMA3	YWHAB	-0.089591	0.135443	Exp_Gene_G450
RPS6	YWHAB	-0.091789	0.135558	Exp_Gene_G450
RRAGA	YWHAB	0.18092	-0.263871	Exp_Gene_G450
CDK4	YWHAE	0.165536	-0.26179	Exp_Gene_G450
CHUK	YWHAE	0.10617	-0.200792	Exp_Gene_G450
G6PC3	YWHAE	0.089492	-0.119684	Exp_Gene_G450
GNB5	YWHAE	0.121058	-0.165183	Exp_Gene_G450
ITGB4	YWHAE	-0.137839	0.236246	Exp_Gene_G450
TP53	YWHAE	0.160651	-0.210709	Exp_Gene_G450
ATF4	YWHAH	0.098784	-0.151022	Exp_Gene_G450
FGF17	YWHAH	-0.101509	0.162649	Exp_Gene_G450
GNB2	YWHAH	0.075437	-0.143691	Exp_Gene_G450
GNGT1	YWHAH	-0.089469	0.136337	Exp_Gene_G450
HSP90AB1	YWHAH	0.033018	-0.057393	Exp_Gene_G450
IL4R	YWHAH	0.024367	-0.048648	Exp_Gene_G450
ITGA4	YWHAH	0.106895	-0.2964	Exp_Gene_G450
ITGAV	YWHAH	0.217945	-0.396839	Exp_Gene_G450
MAPK1	YWHAH	0.364902	-0.632961	Exp_Gene_G450
PIK3CA	YWHAH	0.099655	-0.181658	Exp_Gene_G450
ANGPT2	YWHAQ	0.006136	-0.012533	Exp_Gene_G450
CCNE2	YWHAQ	0.142501	-0.281367	Exp_Gene_G450
CDK4	YWHAQ	0.074245	-0.148899	Exp_Gene_G450
CREB1	YWHAQ	0.172377	-0.450843	Exp_Gene_G450
CSF3R	YWHAQ	-0.050988	0.095799	Exp_Gene_G450
EFNA4	YWHAQ	0.016521	-0.033474	Exp_Gene_G450
EIF4E	YWHAQ	0.149614	-0.303542	Exp_Gene_G450
EIF4E2	YWHAQ	0.102883	-0.179566	Exp_Gene_G450
ITGB4	YWHAQ	-0.088017	0.191303	Exp_Gene_G450
PDGFC	YWHAQ	0.145849	-0.270963	Exp_Gene_G450
PPP2CA	YWHAQ	0.221396	-0.418404	Exp_Gene_G450
PPP2R2A	YWHAQ	0.203229	-0.410685	Exp_Gene_G450
TNXB	YWHAQ	-0.075868	0.179891	Exp_Gene_G450
YWHAE	YWHAQ	0.146504	-0.264334	Exp_Gene_G450
CCNE2	YWHAZ	0.174612	-0.291406	Exp_Gene_G450
COL4A5	YWHAZ	-0.099459	0.193253	Exp_Gene_G450
COL6A3	YWHAZ	0.081038	-0.285395	Exp_Gene_G450
COL9A2	YWHAZ	-0.037078	0.056519	Exp_Gene_G450
EIF4E	YWHAZ	0.130813	-0.224318	Exp_Gene_G450
FGF2	YWHAZ	-0.115604	0.170675	Exp_Gene_G450
HSP90AA1	YWHAZ	0.100186	-0.174718	Exp_Gene_G450
PTK2	YWHAZ	0.353292	-0.538302	Exp_Gene_G450
YWHAB	YWHAZ	0.072771	-0.107932	Exp_Gene_G450
AKT1	AKT2	-0.060047	0.081638	Exp_Gene_U133
BCL2L11	CCNE1	0.078487	-0.109387	Exp_Gene_U133
BRCA1	CCNE1	0.260688	-0.365099	Exp_Gene_U133
CASP9	CCNE1	0.053672	-0.081605	Exp_Gene_U133
CCND1	CCNE1	-0.211462	0.334766	Exp_Gene_U133
CCND2	CCNE1	-0.146835	0.202324	Exp_Gene_U133
CCND1	CCNE2	-0.142771	0.223232	Exp_Gene_U133
CCNE2	CDK2	0.289233	-0.447742	Exp_Gene_U133
AKT3	CDK4	-0.086856	0.134711	Exp_Gene_U133
BAD	CDK4	0.08624	-0.177315	Exp_Gene_U133
CDK2	CDK4	0.283759	-0.527274	Exp_Gene_U133
BCL2	CDK6	0.060006	-0.074172	Exp_Gene_U133
CCND1	CDK6	0.045411	-0.061481	Exp_Gene_U133
CCND2	CDK6	0.11331	-0.133521	Exp_Gene_U133
BCL2L1	CDKN1B	0.049627	-0.061706	Exp_Gene_U133
CHAD	CHRM2	0.184461	-0.257036	Exp_Gene_U133
COL1A1	COL1A2	0.38115	-3.23685	Exp_Gene_U133
ANGPT2	COL4A1	0.149737	-0.471053	Exp_Gene_U133
COL1A1	COL4A2	0.032862	-0.236836	Exp_Gene_U133
COL4A1	COL4A2	0.727141	-3.75161	Exp_Gene_U133
AKT3	COL4A3	0.15783	-0.227612	Exp_Gene_U133
ANGPT4	COL4A3	0.053236	-0.078358	Exp_Gene_U133
CDK6	COL4A3	0.175175	-0.25273	Exp_Gene_U133
CHRM2	COL4A4	0.122871	-0.180197	Exp_Gene_U133
COL4A3	COL4A4	0.377369	-0.611668	Exp_Gene_U133
CCND2	COL4A6	0.216283	-0.324374	Exp_Gene_U133
COL4A3	COL4A6	0.051441	-0.094458	Exp_Gene_U133
COL4A5	COL4A6	0.48469	-0.873383	Exp_Gene_U133
CDKN1A	COL6A2	0.090633	-0.303008	Exp_Gene_U133
COL1A1	COL6A2	0.23352	-2.19163	Exp_Gene_U133
COL6A1	COL6A2	0.427836	-2.14905	Exp_Gene_U133
COL1A1	COL6A3	0.214862	-1.89642	Exp_Gene_U133
COL1A2	COL6A3	0.373142	-2.48781	Exp_Gene_U133
COL6A2	COL6A3	0.111931	-0.824722	Exp_Gene_U133
BCL2L11	COL9A1	0.128706	-0.15988	Exp_Gene_U133
BRCA1	COL9A1	0.146085	-0.182356	Exp_Gene_U133
COL9A1	COL9A2	0.093323	-0.123851	Exp_Gene_U133
COL2A1	COL9A3	0.184105	-0.312782	Exp_Gene_U133
COL9A2	COL9A3	0.144671	-0.219363	Exp_Gene_U133
COL9A3	COMP	0.09191	-0.153231	Exp_Gene_U133
ATF2	CREB1	0.162659	-0.261509	Exp_Gene_U133
CAB39	CREB1	0.240658	-0.441502	Exp_Gene_U133
CHUK	CREB1	0.099263	-0.188548	Exp_Gene_U133
BAD	CREB3	0.245175	-0.487467	Exp_Gene_U133
CDK2	CREB3L1	-0.052681	0.096564	Exp_Gene_U133
COL1A1	CREB3L1	0.07489	-0.36328	Exp_Gene_U133
COL2A1	CREB3L1	0.061966	-0.120897	Exp_Gene_U133
COL6A1	CREB3L1	0.091106	-0.236535	Exp_Gene_U133
COL6A2	CREB3L1	0.207766	-0.84135	Exp_Gene_U133
BRAF	CREB3L2	0.05248	-0.062622	Exp_Gene_U133
CCNE2	CREB3L2	-0.075827	0.101162	Exp_Gene_U133
COL4A6	CREB5	0.129114	-0.185703	Exp_Gene_U133
ANGPT1	CSF1	-0.039788	0.062989	Exp_Gene_U133
CCND3	CSF1	0.085885	-0.13877	Exp_Gene_U133
CSF1	CSF1R	0.227568	-0.563566	Exp_Gene_U133
CDKN1A	CSF3	-0.151654	0.241503	Exp_Gene_U133
CSF1	CSF3R	0.045634	-0.07168	Exp_Gene_U133
CSF1R	CSF3R	0.145008	-0.312229	Exp_Gene_U133
AKT3	CSH2	0.130382	-0.148004	Exp_Gene_U133
CREB1	DDIT4	-0.041968	0.06749	Exp_Gene_U133
CCND2	EFNA1	-0.089962	0.115309	Exp_Gene_U133
COL9A1	EFNA1	-0.150121	0.190483	Exp_Gene_U133
CSF1	EFNA1	0.198025	-0.306293	Exp_Gene_U133
DDIT4	EFNA1	0.101088	-0.131812	Exp_Gene_U133
CASP9	EFNA2	-0.00952	0.013202	Exp_Gene_U133
COL9A3	EFNA2	-0.036173	0.051418	Exp_Gene_U133
CASP9	EFNA4	0.131471	-0.244813	Exp_Gene_U133
CDK4	EFNA4	0.119723	-0.266029	Exp_Gene_U133
EFNA1	EFNA4	0.111484	-0.194372	Exp_Gene_U133
EFNA3	EFNA4	0.478151	-0.95103	Exp_Gene_U133
COL4A3	EFNA5	0.105059	-0.163457	Exp_Gene_U133
CREB1	EGF	-0.02443	0.035935	Exp_Gene_U133
CCNE1	EIF4B	-0.159687	0.238058	Exp_Gene_U133
CCNE2	EIF4B	-0.162158	0.238758	Exp_Gene_U133
CDK4	EIF4B	0.123368	-0.218037	Exp_Gene_U133
CDK6	EIF4B	0.006921	-0.008824	Exp_Gene_U133
CHUK	EIF4B	0.011073	-0.01786	Exp_Gene_U133
CREB3	EIF4B	-0.096812	0.16546	Exp_Gene_U133
CREB3	EIF4E	0.129816	-0.251983	Exp_Gene_U133
CREB3L2	EIF4E	-0.054086	0.080829	Exp_Gene_U133
CSF1	EIF4E	-0.068735	0.126446	Exp_Gene_U133
EGF	EIF4E	0.044729	-0.063449	Exp_Gene_U133
CAB39L	EIF4E2	0.043476	-0.05427	Exp_Gene_U133
EFNA4	EIF4E2	0.16014	-0.300393	Exp_Gene_U133
ATF4	EIF4EBP1	0.122222	-0.149975	Exp_Gene_U133
CDK4	EIF4EBP1	0.190806	-0.324312	Exp_Gene_U133
BCL2L1	EPHA2	0.092697	-0.152158	Exp_Gene_U133
CASP9	EPHA2	0.125213	-0.218173	Exp_Gene_U133
CCND1	EPHA2	0.199001	-0.361034	Exp_Gene_U133
EFNA1	EPHA2	0.057768	-0.094245	Exp_Gene_U133
CHRM2	EPO	0.017161	-0.024597	Exp_Gene_U133
COL4A3	EPO	0.108999	-0.172665	Exp_Gene_U133
CSF3	EPO	0.133634	-0.206963	Exp_Gene_U133
CDC37	EPOR	0.101094	-0.127121	Exp_Gene_U133
AKT2	F2R	-0.100609	0.145252	Exp_Gene_U133
BCL2	F2R	-0.143165	0.227322	Exp_Gene_U133
CHUK	F2R	0.137162	-0.249481	Exp_Gene_U133
COL1A2	F2R	0.110513	-0.380392	Exp_Gene_U133
CREB1	F2R	0.09068	-0.174897	Exp_Gene_U133
COL6A2	FASLG	-0.086726	0.30737	Exp_Gene_U133
ANGPT1	FGF1	0.087534	-0.118249	Exp_Gene_U133
CHUK	FGF1	-0.146675	0.225151	Exp_Gene_U133
COMP	FGF1	0.114348	-0.17356	Exp_Gene_U133
CREB3	FGF13	0.096517	-0.146922	Exp_Gene_U133
COL4A4	FGF14	0.051068	-0.065611	Exp_Gene_U133
COL4A6	FGF17	0.189658	-0.297514	Exp_Gene_U133
COL9A2	FGF17	0.146787	-0.205823	Exp_Gene_U133
COL9A3	FGF17	0.155291	-0.227916	Exp_Gene_U133
BCL2	FGF18	-0.107123	0.158285	Exp_Gene_U133
CCND3	FGF18	-0.065802	0.100038	Exp_Gene_U133
CDKN1B	FGF18	-0.131895	0.179127	Exp_Gene_U133
COL6A2	FGF18	0.092246	-0.326539	Exp_Gene_U133
EIF4E2	FGF18	0.059248	-0.092768	Exp_Gene_U133
EPHA2	FGF18	0.174603	-0.313046	Exp_Gene_U133
FGF13	FGF2	0.060081	-0.069156	Exp_Gene_U133
COL2A1	FGF20	0.007061	-0.010174	Exp_Gene_U133
CSF3	FGF21	0.163824	-0.244657	Exp_Gene_U133
EFNA2	FGF22	0.035769	-0.046486	Exp_Gene_U133
FGF14	FGF22	0.183639	-0.228641	Exp_Gene_U133
ANGPT4	FGF23	0.173806	-0.229941	Exp_Gene_U133
CHAD	FGF23	0.224699	-0.311038	Exp_Gene_U133
CSH2	FGF23	0.186034	-0.244767	Exp_Gene_U133
FGF17	FGF3	0.121141	-0.145094	Exp_Gene_U133
COL4A3	FGF5	0.175079	-0.302827	Exp_Gene_U133
EPO	FGF5	0.012581	-0.018536	Exp_Gene_U133
FGF22	FGF5	0.110947	-0.162087	Exp_Gene_U133
FGF2	FGF6	0.056112	-0.063462	Exp_Gene_U133
FGF1	FGF7	0.269437	-0.373041	Exp_Gene_U133
CSF3	FGF8	0.192181	-0.326446	Exp_Gene_U133
CSH2	FGF8	-0.024459	0.03345	Exp_Gene_U133
EFNA2	FGF8	0.201407	-0.289526	Exp_Gene_U133
CDK6	FGF9	0.015154	-0.018593	Exp_Gene_U133
COL2A1	FGF9	0.150937	-0.236063	Exp_Gene_U133
COL4A2	FGFR1	0.03171	-0.085785	Exp_Gene_U133
COL9A3	FGFR1	0.195435	-0.309878	Exp_Gene_U133
CREB5	FGFR1	0.10891	-0.146418	Exp_Gene_U133
EFNA4	FGFR1	0.084139	-0.160442	Exp_Gene_U133
EIF4EBP1	FGFR1	0.058775	-0.08573	Exp_Gene_U133
FGF9	FGFR1	0.267993	-0.391172	Exp_Gene_U133
ANGPT2	FGFR2	-0.056979	0.086244	Exp_Gene_U133
BCL2L1	FGFR2	0.129321	-0.172927	Exp_Gene_U133
CREB3L2	FGFR2	0.163076	-0.205649	Exp_Gene_U133
DDIT4	FGFR2	-0.052051	0.068116	Exp_Gene_U133
COL9A3	FGFR3	0.20732	-0.301476	Exp_Gene_U133
EFNA3	FGFR3	0.114899	-0.174108	Exp_Gene_U133
FGF18	FGFR3	0.144668	-0.211182	Exp_Gene_U133
COL2A1	FGFR4	0.165705	-0.241244	Exp_Gene_U133
CSH2	FIGF	0.188966	-0.218487	Exp_Gene_U133
EGF	FIGF	0.070423	-0.078619	Exp_Gene_U133
ANGPT2	FLT1	0.216602	-0.304342	Exp_Gene_U133
FGF17	FLT4	0.069461	-0.084566	Exp_Gene_U133
FGFR4	FLT4	0.063268	-0.071376	Exp_Gene_U133
CREB3	FOXO3	-0.066572	0.118644	Exp_Gene_U133
EFNA1	FOXO3	-0.070781	0.102355	Exp_Gene_U133
ANGPT4	G6PC	0.033969	-0.044327	Exp_Gene_U133
BAD	G6PC	0.004083	-0.00692	Exp_Gene_U133
CHRM2	G6PC	0.305795	-0.456179	Exp_Gene_U133
EFNA5	G6PC	0.210624	-0.290533	Exp_Gene_U133
EPO	G6PC	0.057929	-0.081357	Exp_Gene_U133
FGF23	G6PC	0.138842	-0.205754	Exp_Gene_U133
ANGPT4	G6PC2	0.056096	-0.063804	Exp_Gene_U133
FASLG	G6PC2	0.086791	-0.115806	Exp_Gene_U133
CCND3	G6PC3	0.123895	-0.177352	Exp_Gene_U133
CDKN1A	G6PC3	0.158878	-0.225974	Exp_Gene_U133
CREB3	G6PC3	0.065958	-0.111392	Exp_Gene_U133
EIF4E	G6PC3	0.126948	-0.206898	Exp_Gene_U133
ANGPT4	GH1	0.146652	-0.186229	Exp_Gene_U133
CHAD	GH1	0.160288	-0.212972	Exp_Gene_U133
CSH2	GH1	-0.061831	0.078087	Exp_Gene_U133
EPO	GH2	0.212274	-0.332298	Exp_Gene_U133
FGF21	GH2	0.169515	-0.255885	Exp_Gene_U133
FGF22	GH2	0.009864	-0.015312	Exp_Gene_U133
AKT3	GHR	0.057431	-0.070657	Exp_Gene_U133
ANGPT1	GHR	0.056175	-0.076975	Exp_Gene_U133
FGF13	GHR	0.092322	-0.115281	Exp_Gene_U133
FGF2	GHR	0.093367	-0.116489	Exp_Gene_U133
CASP9	GNB1	0.366857	-0.564097	Exp_Gene_U133
FOXO3	GNB1	0.118492	-0.186286	Exp_Gene_U133
AKT1	GNB2	0.199696	-0.301792	Exp_Gene_U133
CDC37	GNB2	0.042623	-0.059596	Exp_Gene_U133
CHRM2	GNB3	0.108306	-0.155327	Exp_Gene_U133
FASLG	GNB3	0.133704	-0.196774	Exp_Gene_U133
FGF17	GNB3	0.041919	-0.056763	Exp_Gene_U133
FGF23	GNB3	0.135296	-0.192754	Exp_Gene_U133
GH2	GNB3	0.100554	-0.157505	Exp_Gene_U133
COL9A1	GNB5	-0.134478	0.163638	Exp_Gene_U133
FGF13	GNB5	0.129298	-0.153155	Exp_Gene_U133
FGFR2	GNB5	-0.066436	0.084676	Exp_Gene_U133
EIF4E2	GNG11	0.108129	-0.174315	Exp_Gene_U133
FOXO3	GNG11	-0.138545	0.226692	Exp_Gene_U133
GHR	GNG12	0.117503	-0.167637	Exp_Gene_U133
FGF21	GNG13	0.092911	-0.113874	Exp_Gene_U133
FGF22	GNG13	0.019268	-0.024283	Exp_Gene_U133
FGF6	GNG13	0.081362	-0.093888	Exp_Gene_U133
FGF22	GNG3	0.179435	-0.242126	Exp_Gene_U133
FGF2	GNG4	0.080585	-0.093026	Exp_Gene_U133
FGF20	GNG4	0.113274	-0.130284	Exp_Gene_U133
FGF9	GNG4	0.060537	-0.075573	Exp_Gene_U133
GNG11	GNG4	0.048406	-0.067845	Exp_Gene_U133
ATF2	GNG5	-0.139348	0.188816	Exp_Gene_U133
CCNE1	GNG5	0.107369	-0.158877	Exp_Gene_U133
EIF4EBP1	GNG5	0.197747	-0.274125	Exp_Gene_U133
GNB2	GNG5	0.017887	-0.025265	Exp_Gene_U133
GNG11	GNG5	0.041443	-0.064547	Exp_Gene_U133
GNG12	GNG5	0.083659	-0.122713	Exp_Gene_U133
CDK2	GNG7	-0.13655	0.189687	Exp_Gene_U133
GH1	GNG7	0.114929	-0.148254	Exp_Gene_U133
CASP9	GNGT1	0.053329	-0.07664	Exp_Gene_U133
CREB3L2	GNGT1	-0.077666	0.09916	Exp_Gene_U133
FGF17	GNGT1	0.176058	-0.239829	Exp_Gene_U133
BCL2	GRB2	-0.147194	0.210529	Exp_Gene_U133
CREB5	GRB2	-0.129333	0.169116	Exp_Gene_U133
GNB1	GRB2	0.012404	-0.018998	Exp_Gene_U133
GNB3	GRB2	-0.049682	0.070691	Exp_Gene_U133
GNG4	GRB2	-0.153252	0.201943	Exp_Gene_U133
BRAF	GSK3B	0.059067	-0.086867	Exp_Gene_U133
CCNE1	GSK3B	0.125441	-0.208838	Exp_Gene_U133
COL9A2	GSK3B	0.187847	-0.304265	Exp_Gene_U133
FOXO3	GSK3B	0.147182	-0.248902	Exp_Gene_U133
AKT1	GYS1	0.157081	-0.241624	Exp_Gene_U133
CCNE1	GYS1	0.085412	-0.126999	Exp_Gene_U133
COL4A2	GYS1	0.05116	-0.132169	Exp_Gene_U133
DDIT4	GYS1	0.060001	-0.081716	Exp_Gene_U133
EIF4E	GYS1	-0.044204	0.072717	Exp_Gene_U133
G6PC	GYS2	0.13848	-0.192192	Exp_Gene_U133
GSK3B	GYS2	-0.079199	0.12235	Exp_Gene_U133
ANGPT1	HGF	0.180819	-0.240125	Exp_Gene_U133
EFNA5	HGF	0.142707	-0.183572	Exp_Gene_U133
FASLG	HGF	0.105034	-0.149947	Exp_Gene_U133
FIGF	HGF	0.25639	-0.311375	Exp_Gene_U133
GNG3	HIF1A	-0.140762	0.193218	Exp_Gene_U133
BCL2	HRAS	-0.143274	0.191742	Exp_Gene_U133
EIF4EBP1	HRAS	0.007642	-0.010145	Exp_Gene_U133
EPHA2	HRAS	0.142908	-0.232063	Exp_Gene_U133
GNB2	HRAS	0.210968	-0.285353	Exp_Gene_U133
AKT1	HSP90AA1	0.269748	-0.481351	Exp_Gene_U133
CCND3	HSP90AB1	0.113278	-0.199862	Exp_Gene_U133
CDK4	HSP90AB1	0.099285	-0.213716	Exp_Gene_U133
EIF4B	HSP90AB1	0.171748	-0.303768	Exp_Gene_U133
FGF6	HSP90AB1	-0.017859	0.027643	Exp_Gene_U133
FOXO3	HSP90AB1	0.157308	-0.290132	Exp_Gene_U133
BRCA1	HSP90B1	0.200703	-0.271943	Exp_Gene_U133
FGF7	HSP90B1	-0.100417	0.14508	Exp_Gene_U133
GNG7	HSP90B1	-0.221148	0.290196	Exp_Gene_U133
HSP90AA1	HSP90B1	0.108209	-0.180577	Exp_Gene_U133
HSP90AB1	HSP90B1	0.076659	-0.134658	Exp_Gene_U133
COL6A1	IBSP	0.19705	-0.386361	Exp_Gene_U133
CSF1	IBSP	0.175985	-0.258444	Exp_Gene_U133
GNG5	IFNA2	0.132777	-0.162293	Exp_Gene_U133
G6PC2	IFNA21	0.15363	-0.170173	Exp_Gene_U133
GH2	IFNA5	0.097084	-0.149718	Exp_Gene_U133
GYS2	IFNA5	0.17166	-0.225497	Exp_Gene_U133
COL4A3	IFNA6	0.124756	-0.178075	Exp_Gene_U133
COL4A3	IFNA8	0.013117	-0.020239	Exp_Gene_U133
G6PC3	IFNA8	-0.095835	0.129125	Exp_Gene_U133
GH2	IFNA8	0.140609	-0.214404	Exp_Gene_U133
COL4A2	IFNAR1	-0.054987	0.134785	Exp_Gene_U133
EPOR	IFNAR1	-0.034592	0.041895	Exp_Gene_U133
CSF1	IFNAR2	0.092753	-0.151543	Exp_Gene_U133
EFNA3	IFNAR2	-0.068033	0.108565	Exp_Gene_U133
FGFR4	IFNAR2	-0.090925	0.119318	Exp_Gene_U133
IFNAR1	IFNAR2	0.301746	-0.418289	Exp_Gene_U133
COL4A3	IFNB1	0.174939	-0.269267	Exp_Gene_U133
FGF21	IFNB1	0.137449	-0.173775	Exp_Gene_U133
AKT2	IGF1	0.023779	-0.029284	Exp_Gene_U133
COL1A1	IGF1	0.081786	-0.317893	Exp_Gene_U133
COL9A1	IGF1	0.111762	-0.142855	Exp_Gene_U133
FGFR2	IGF1	0.15739	-0.210717	Exp_Gene_U133
FGFR3	IGF1	-0.095179	0.127359	Exp_Gene_U133
FOXO3	IGF1	0.105815	-0.154144	Exp_Gene_U133
BCL2	IGF1R	0.079133	-0.116824	Exp_Gene_U133
CCND1	IGF1R	0.1833	-0.296388	Exp_Gene_U133
COL2A1	IGF1R	0.086788	-0.147886	Exp_Gene_U133
GNG11	IGF1R	-0.120155	0.197684	Exp_Gene_U133
COL2A1	IKBKB	-0.083403	0.122689	Exp_Gene_U133
FGFR1	IKBKB	0.119311	-0.163801	Exp_Gene_U133
IFNAR2	IKBKB	0.024759	-0.032829	Exp_Gene_U133
AKT1	IKBKG	0.091316	-0.154651	Exp_Gene_U133
BAD	IKBKG	0.024048	-0.044613	Exp_Gene_U133
CCND3	IKBKG	0.146772	-0.233483	Exp_Gene_U133
IFNAR2	IKBKG	0.171898	-0.27651	Exp_Gene_U133
COL4A4	IL2	-0.045974	0.075886	Exp_Gene_U133
FGF8	IL2	0.304599	-0.538938	Exp_Gene_U133
GNG13	IL2	0.15146	-0.230151	Exp_Gene_U133
HIF1A	IL2	-0.148559	0.241736	Exp_Gene_U133
G6PC	IL2RA	0.056254	-0.08173	Exp_Gene_U133
FASLG	IL2RB	0.289917	-0.682424	Exp_Gene_U133
CCND3	IL2RG	0.104744	-0.249243	Exp_Gene_U133
CD19	IL2RG	0.069128	-0.146672	Exp_Gene_U133
IL2	IL2RG	-0.048745	0.133998	Exp_Gene_U133
IL2RA	IL2RG	0.197288	-0.469293	Exp_Gene_U133
IL2RB	IL2RG	0.547425	-2.01444	Exp_Gene_U133
COL4A3	IL3	0.085293	-0.142218	Exp_Gene_U133
FGF7	IL3	0.098936	-0.146029	Exp_Gene_U133
G6PC2	IL3	0.133452	-0.17195	Exp_Gene_U133
GH2	IL3	0.33667	-0.554745	Exp_Gene_U133
IL2RA	IL3	0.066656	-0.097939	Exp_Gene_U133
FGF20	IL4	0.009714	-0.013522	Exp_Gene_U133
FGF5	IL4	-0.004775	0.00789	Exp_Gene_U133
FGF6	IL4	0.031339	-0.043057	Exp_Gene_U133
GSK3B	IL4	-0.129059	0.226266	Exp_Gene_U133
IFNA5	IL4	0.291827	-0.435055	Exp_Gene_U133
IFNA8	IL4	0.175696	-0.258983	Exp_Gene_U133
IL2	IL4	0.177626	-0.32136	Exp_Gene_U133
IL3	IL4	0.135599	-0.215993	Exp_Gene_U133
CASP9	IL4R	-0.06813	0.118544	Exp_Gene_U133
CCND3	IL4R	0.070283	-0.119612	Exp_Gene_U133
CDKN1A	IL4R	0.080312	-0.135805	Exp_Gene_U133
COL4A6	IL4R	-0.085758	0.163478	Exp_Gene_U133
CREB1	IL4R	-0.142592	0.286497	Exp_Gene_U133
FGFR2	IL4R	-0.153257	0.250579	Exp_Gene_U133
IL2RB	IL4R	0.135502	-0.356616	Exp_Gene_U133
FN1	IL6	0.085907	-0.218443	Exp_Gene_U133
IL2RA	IL6	0.116355	-0.169548	Exp_Gene_U133
CSF1	IL6R	0.174006	-0.265344	Exp_Gene_U133
FGF9	IL6R	-0.078795	0.103674	Exp_Gene_U133
CDKN1A	IL7	0.141761	-0.196761	Exp_Gene_U133
COL4A2	IL7	-0.077173	0.192759	Exp_Gene_U133
COL4A6	IL7	-0.055424	0.086722	Exp_Gene_U133
FGFR3	IL7	-0.098847	0.132587	Exp_Gene_U133
GHR	IL7	0.091705	-0.123978	Exp_Gene_U133
GSK3B	IL7	-0.152507	0.238498	Exp_Gene_U133
IL2RB	IL7	0.124844	-0.269695	Exp_Gene_U133
FLT1	IL7R	0.087786	-0.150527	Exp_Gene_U133
IL2RA	IL7R	0.100071	-0.192336	Exp_Gene_U133
IL2RG	IL7R	0.228557	-0.723601	Exp_Gene_U133
COL4A4	INS	-0.029169	0.036103	Exp_Gene_U133
EFNA2	INS	0.001201	-0.001411	Exp_Gene_U133
FGF21	INS	0.005229	-0.006099	Exp_Gene_U133
GNG13	INS	0.076645	-0.087329	Exp_Gene_U133
IL4	INS	0.159475	-0.216341	Exp_Gene_U133
CDC37	INSR	0.11618	-0.155741	Exp_Gene_U133
CREB3L2	INSR	0.134341	-0.166073	Exp_Gene_U133
IGF1R	INSR	0.146248	-0.209212	Exp_Gene_U133
IL6R	INSR	0.068403	-0.087861	Exp_Gene_U133
BCL2	IRS1	0.180458	-0.291165	Exp_Gene_U133
CCND1	IRS1	0.129422	-0.228717	Exp_Gene_U133
CCND3	IRS1	0.131036	-0.21753	Exp_Gene_U133
CCNE1	IRS1	-0.064271	0.109798	Exp_Gene_U133
EGFR	IRS1	0.082104	-0.122711	Exp_Gene_U133
GNB5	IRS1	0.13499	-0.205726	Exp_Gene_U133
IGF1R	IRS1	0.327255	-0.571028	Exp_Gene_U133
FGF5	ITGA10	0.160293	-0.213038	Exp_Gene_U133
HGF	ITGA10	0.027401	-0.032373	Exp_Gene_U133
AKT2	ITGA2	-0.184068	0.232392	Exp_Gene_U133
CCNE1	ITGA2	-0.070508	0.103662	Exp_Gene_U133
EGFR	ITGA2	0.095224	-0.122481	Exp_Gene_U133
IL7	ITGA2	0.122082	-0.168599	Exp_Gene_U133
CSF3	ITGA2B	0.191711	-0.312642	Exp_Gene_U133
FGF22	ITGA2B	0.20969	-0.29543	Exp_Gene_U133
GH1	ITGA2B	0.110212	-0.158604	Exp_Gene_U133
IL7R	ITGA2B	-0.035393	0.069241	Exp_Gene_U133
BCL2L1	ITGA3	0.052482	-0.088903	Exp_Gene_U133
EPHA2	ITGA3	0.300621	-0.623535	Exp_Gene_U133
ITGA2	ITGA3	0.099073	-0.172263	Exp_Gene_U133
CREB1	ITGA4	0.032084	-0.065647	Exp_Gene_U133
CSF1R	ITGA4	0.103028	-0.273679	Exp_Gene_U133
COL4A1	ITGA5	0.128177	-0.544263	Exp_Gene_U133
COL6A2	ITGA5	0.165893	-0.82141	Exp_Gene_U133
FN1	ITGA5	0.161981	-0.600873	Exp_Gene_U133
GNB3	ITGA5	-0.011399	0.023437	Exp_Gene_U133
GSK3B	ITGA5	0.061442	-0.14627	Exp_Gene_U133
IL4R	ITGA5	0.153012	-0.383196	Exp_Gene_U133
IL6	ITGA5	0.121719	-0.26109	Exp_Gene_U133
HSP90AA1	ITGA6	0.207243	-0.313189	Exp_Gene_U133
CDK2	ITGA7	0.148828	-0.212101	Exp_Gene_U133
EPOR	ITGA7	0.117338	-0.140168	Exp_Gene_U133
FGF2	ITGA7	0.192923	-0.232721	Exp_Gene_U133
FGFR1	ITGA7	0.247971	-0.351053	Exp_Gene_U133
FGF2	ITGA8	0.03894	-0.049053	Exp_Gene_U133
BCL2L1	ITGA9	-0.061215	0.074181	Exp_Gene_U133
GNGT1	ITGA9	-0.14645	0.179225	Exp_Gene_U133
EIF4E	ITGAV	0.068327	-0.107513	Exp_Gene_U133
CCND3	ITGB1	-0.047392	0.06995	Exp_Gene_U133
CDK2	ITGB1	0.108584	-0.168917	Exp_Gene_U133
COL4A1	ITGB1	0.126441	-0.372648	Exp_Gene_U133
COL4A5	ITGB1	0.050237	-0.082544	Exp_Gene_U133
FGF7	ITGB1	0.058127	-0.086155	Exp_Gene_U133
FLT4	ITGB1	-0.127273	0.163305	Exp_Gene_U133
GNB1	ITGB1	0.047429	-0.072856	Exp_Gene_U133
GNB2	ITGB1	-0.114189	0.165561	Exp_Gene_U133
HIF1A	ITGB1	0.030723	-0.044199	Exp_Gene_U133
IL6R	ITGB1	-0.118785	0.165466	Exp_Gene_U133
ITGAV	ITGB1	0.124001	-0.175038	Exp_Gene_U133
COL4A5	ITGB3	-0.160087	0.231727	Exp_Gene_U133
EFNA4	ITGB3	-0.108322	0.177517	Exp_Gene_U133
FLT1	ITGB3	0.126425	-0.146607	Exp_Gene_U133
HIF1A	ITGB3	0.053978	-0.06841	Exp_Gene_U133
ITGA3	ITGB3	0.077195	-0.122162	Exp_Gene_U133
GRB2	ITGB4	0.026858	-0.042069	Exp_Gene_U133
ITGA3	ITGB4	0.265849	-0.497672	Exp_Gene_U133
FGF18	ITGB5	0.097068	-0.136786	Exp_Gene_U133
FN1	ITGB5	0.16545	-0.386591	Exp_Gene_U133
BRCA1	ITGB6	-0.099192	0.126759	Exp_Gene_U133
ITGAV	ITGB6	0.121073	-0.157119	Exp_Gene_U133
COL6A3	ITGB7	-0.012332	0.041617	Exp_Gene_U133
FASLG	ITGB7	0.115973	-0.188259	Exp_Gene_U133
FGF12	ITGB7	-0.001488	0.00194	Exp_Gene_U133
GH2	ITGB7	0.08212	-0.14188	Exp_Gene_U133
GHR	ITGB7	-0.137386	0.204912	Exp_Gene_U133
IL2RG	ITGB7	0.211621	-0.53704	Exp_Gene_U133
IRS1	ITGB7	-0.165271	0.292601	Exp_Gene_U133
CDK4	ITGB8	-0.123719	0.210582	Exp_Gene_U133
COL2A1	ITGB8	-0.068156	0.106671	Exp_Gene_U133
EGFR	ITGB8	0.092608	-0.116322	Exp_Gene_U133
EPHA2	ITGB8	0.148979	-0.24512	Exp_Gene_U133
IFNAR1	ITGB8	0.092222	-0.122058	Exp_Gene_U133
ITGB4	ITGB8	0.015102	-0.022426	Exp_Gene_U133
ITGB7	ITGB8	0.097493	-0.145058	Exp_Gene_U133
CAB39	JAK1	0.212455	-0.391017	Exp_Gene_U133
EIF4E	JAK1	-0.076581	0.149233	Exp_Gene_U133
EIF4E2	JAK1	-0.078416	0.138232	Exp_Gene_U133
GNB1	JAK1	0.122253	-0.217768	Exp_Gene_U133
GNG12	JAK1	0.230801	-0.402979	Exp_Gene_U133
GNG3	JAK1	-0.150342	0.250766	Exp_Gene_U133
ITGB6	JAK1	0.011576	-0.018604	Exp_Gene_U133
CDK4	JAK2	-0.052251	0.095007	Exp_Gene_U133
FGF18	JAK2	-0.175441	0.275078	Exp_Gene_U133
G6PC3	JAK2	-0.082266	0.121453	Exp_Gene_U133
IL2RG	JAK2	0.065765	-0.161397	Exp_Gene_U133
IL7	JAK2	0.017001	-0.024494	Exp_Gene_U133
ITGA4	JAK2	0.13334	-0.238338	Exp_Gene_U133
CSF3	JAK3	0.169286	-0.261559	Exp_Gene_U133
EFNA5	JAK3	0.183181	-0.242197	Exp_Gene_U133
GNB3	JAK3	0.127221	-0.171364	Exp_Gene_U133
COL4A1	KDR	0.200922	-0.598863	Exp_Gene_U133
F2R	KDR	0.193738	-0.326932	Exp_Gene_U133
FGF23	KDR	0.038679	-0.05887	Exp_Gene_U133
FLT1	KDR	0.001988	-0.002646	Exp_Gene_U133
CDK6	KIT	0.038209	-0.048973	Exp_Gene_U133
EFNA4	KIT	0.133843	-0.245671	Exp_Gene_U133
FGF13	KIT	0.127915	-0.166331	Exp_Gene_U133
GNG11	KIT	0.129801	-0.204756	Exp_Gene_U133
IFNAR2	KIT	-0.087635	0.129055	Exp_Gene_U133
ITGB7	KIT	-0.10615	0.16487	Exp_Gene_U133
GYS2	KITLG	0.174398	-0.21233	Exp_Gene_U133
IFNA8	KITLG	0.166525	-0.199842	Exp_Gene_U133
EIF4E2	KRAS	0.102679	-0.142018	Exp_Gene_U133
FGF22	KRAS	-0.00046	0.000592	Exp_Gene_U133
G6PC3	KRAS	0.159262	-0.211863	Exp_Gene_U133
GNB1	KRAS	0.078899	-0.110273	Exp_Gene_U133
GNG5	KRAS	0.046128	-0.061638	Exp_Gene_U133
ITGB4	KRAS	-0.079626	0.113818	Exp_Gene_U133
COL2A1	LAMA2	0.209803	-0.366909	Exp_Gene_U133
FGF9	LAMA2	0.071306	-0.107239	Exp_Gene_U133
IL2RB	LAMA2	-0.050963	0.122859	Exp_Gene_U133
EGFR	LAMA3	0.116935	-0.161238	Exp_Gene_U133
GNB5	LAMA3	-0.142202	0.199937	Exp_Gene_U133
ITGA3	LAMA3	0.125434	-0.233805	Exp_Gene_U133
ITGA9	LAMA3	-0.058473	0.07797	Exp_Gene_U133
ITGB3	LAMA3	0.038528	-0.053094	Exp_Gene_U133
CCNE2	LAMA4	0.110709	-0.190798	Exp_Gene_U133
COL4A1	LAMA4	0.100348	-0.339757	Exp_Gene_U133
FGF18	LAMA4	-0.181567	0.323888	Exp_Gene_U133
ITGA4	LAMA4	0.067369	-0.137002	Exp_Gene_U133
ITGA5	LAMA4	0.198193	-0.494531	Exp_Gene_U133
AKT1	LAMA5	0.049649	-0.078385	Exp_Gene_U133
EPHA2	LAMA5	0.170109	-0.297506	Exp_Gene_U133
EPOR	LAMA5	0.169347	-0.221865	Exp_Gene_U133
GYS1	LAMA5	0.076945	-0.114088	Exp_Gene_U133
BCL2L11	LAMB1	-0.067126	0.117224	Exp_Gene_U133
COL4A5	LAMB1	0.12992	-0.269505	Exp_Gene_U133
COL6A2	LAMB1	0.131224	-0.569359	Exp_Gene_U133
CSF1	LAMB1	-0.145717	0.303598	Exp_Gene_U133
F2R	LAMB1	0.157292	-0.331349	Exp_Gene_U133
FGF2	LAMB1	0.023595	-0.039223	Exp_Gene_U133
IRS1	LAMB1	0.145652	-0.311785	Exp_Gene_U133
ITGA2	LAMB1	0.086468	-0.159292	Exp_Gene_U133
KIT	LAMB1	0.063749	-0.119716	Exp_Gene_U133
LAMA4	LAMB1	0.098667	-0.215733	Exp_Gene_U133
EIF4E	LAMB2	-0.037249	0.058917	Exp_Gene_U133
ITGB4	LAMB2	0.091779	-0.135715	Exp_Gene_U133
LAMA5	LAMB2	0.248874	-0.354812	Exp_Gene_U133
CCNE2	LAMB3	-0.028873	0.043187	Exp_Gene_U133
EIF4B	LAMB3	0.11243	-0.165865	Exp_Gene_U133
LAMA3	LAMB3	0.287018	-0.447658	Exp_Gene_U133
EFNA2	LAMB4	0.152808	-0.20028	Exp_Gene_U133
FGF5	LAMB4	0.155403	-0.228963	Exp_Gene_U133
GNG3	LAMB4	0.128917	-0.175436	Exp_Gene_U133
IFNA6	LAMB4	0.130518	-0.158694	Exp_Gene_U133
IFNB1	LAMB4	0.254229	-0.333326	Exp_Gene_U133
COL4A2	LAMC1	0.09334	-0.243791	Exp_Gene_U133
EFNA1	LAMC1	-0.049249	0.068868	Exp_Gene_U133
FGF18	LAMC1	0.166602	-0.256026	Exp_Gene_U133
FGF23	LAMC1	-0.082726	0.123214	Exp_Gene_U133
GSK3B	LAMC1	0.103965	-0.170014	Exp_Gene_U133
HSP90AB1	LAMC1	0.204575	-0.364854	Exp_Gene_U133
IKBKG	LAMC1	-0.079226	0.127398	Exp_Gene_U133
ITGB1	LAMC1	0.058664	-0.087525	Exp_Gene_U133
IGF1	LAMC2	-0.018521	0.028114	Exp_Gene_U133
ITGA2	LAMC2	0.097838	-0.152257	Exp_Gene_U133
ITGA3	LAMC2	0.211746	-0.405659	Exp_Gene_U133
ITGB4	LAMC2	0.101711	-0.170415	Exp_Gene_U133
ITGB6	LAMC2	0.108784	-0.160792	Exp_Gene_U133
LAMA3	LAMC2	0.257927	-0.430295	Exp_Gene_U133
LAMB3	LAMC2	0.19002	-0.304612	Exp_Gene_U133
LAMC1	LAMC2	0.07108	-0.1131	Exp_Gene_U133
ANGPT2	LAMC3	0.058774	-0.082044	Exp_Gene_U133
COL9A3	LAMC3	0.025702	-0.034487	Exp_Gene_U133
FGFR4	LAMC3	0.087123	-0.100179	Exp_Gene_U133
GNB5	MAP2K1	0.125047	-0.147437	Exp_Gene_U133
GNG7	MAP2K2	0.153972	-0.200464	Exp_Gene_U133
GNB1	MAPK1	0.178862	-0.291692	Exp_Gene_U133
MAP2K1	MAPK1	0.140396	-0.195523	Exp_Gene_U133
CREB3	MAPK3	0.149145	-0.265505	Exp_Gene_U133
EFNA3	MAPK3	0.061099	-0.100679	Exp_Gene_U133
FGF23	MAPK3	0.201041	-0.309307	Exp_Gene_U133
GNB2	MAPK3	0.094958	-0.14075	Exp_Gene_U133
IKBKG	MAPK3	0.224216	-0.372431	Exp_Gene_U133
IL4R	MAPK3	0.113292	-0.201321	Exp_Gene_U133
ITGA3	MAPK3	0.055275	-0.101509	Exp_Gene_U133
CDK4	MCL1	-0.102869	0.187135	Exp_Gene_U133
CSH2	MCL1	-0.0348	0.046334	Exp_Gene_U133
EFNA1	MCL1	0.170881	-0.243912	Exp_Gene_U133
EPHA2	MCL1	0.076869	-0.135172	Exp_Gene_U133
FGF9	MCL1	-0.089565	0.12884	Exp_Gene_U133
ITGAV	MCL1	0.149391	-0.213035	Exp_Gene_U133
JAK1	MCL1	0.093234	-0.164654	Exp_Gene_U133
CHRM2	MDM2	0.216702	-0.301433	Exp_Gene_U133
GH2	MDM2	0.124675	-0.189412	Exp_Gene_U133
GYS2	MDM2	0.111611	-0.144437	Exp_Gene_U133
IL4	MDM2	0.008098	-0.011893	Exp_Gene_U133
CD19	MET	-0.082627	0.09746	Exp_Gene_U133
G6PC3	MET	-0.071528	0.093728	Exp_Gene_U133
ITGA2	MET	0.289146	-0.378142	Exp_Gene_U133
LAMB3	MET	0.128724	-0.173411	Exp_Gene_U133
CCND1	MTCP1	-0.138479	0.212309	Exp_Gene_U133
COL9A3	MTCP1	-0.094088	0.142008	Exp_Gene_U133
CREB3	MTCP1	0.068402	-0.116224	Exp_Gene_U133
HSP90B1	MTCP1	-0.199541	0.286116	Exp_Gene_U133
IGF1R	MTCP1	-0.036399	0.055101	Exp_Gene_U133
IKBKG	MTCP1	0.330154	-0.52343	Exp_Gene_U133
LAMB1	MTCP1	-0.062374	0.115834	Exp_Gene_U133
COL9A1	MYB	0.141343	-0.180319	Exp_Gene_U133
CREB3L1	MYB	-0.085593	0.143275	Exp_Gene_U133
FGF18	MYB	-0.158232	0.231532	Exp_Gene_U133
GHR	MYB	-0.11859	0.15963	Exp_Gene_U133
HIF1A	MYB	-0.046154	0.06257	Exp_Gene_U133
IKBKB	MYB	0.110923	-0.139995	Exp_Gene_U133
IL6R	MYB	0.163936	-0.215194	Exp_Gene_U133
EFNA4	MYC	-0.113843	0.205196	Exp_Gene_U133
EIF4B	MYC	0.19412	-0.278296	Exp_Gene_U133
FGF12	MYC	-0.130882	0.158353	Exp_Gene_U133
GSK3B	MYC	-0.09532	0.152609	Exp_Gene_U133
HSP90AB1	MYC	0.136802	-0.238866	Exp_Gene_U133
LAMC1	MYC	-0.073531	0.106298	Exp_Gene_U133
CCNE2	NFKB1	-0.069395	0.124477	Exp_Gene_U133
COL9A3	NFKB1	-0.069454	0.128457	Exp_Gene_U133
EFNA3	NFKB1	-0.074062	0.142739	Exp_Gene_U133
EIF4E	NFKB1	0.226821	-0.455758	Exp_Gene_U133
IL2RB	NFKB1	0.059886	-0.163441	Exp_Gene_U133
IL7	NFKB1	0.058472	-0.099753	Exp_Gene_U133
JAK1	NFKB1	0.250528	-0.523671	Exp_Gene_U133
COL9A3	NGFR	0.006525	-0.008998	Exp_Gene_U133
GNG13	NGFR	0.172123	-0.206167	Exp_Gene_U133
HGF	NGFR	0.081615	-0.100732	Exp_Gene_U133
CD19	NOS3	0.154977	-0.177205	Exp_Gene_U133
CHRM2	NOS3	-0.12722	0.167451	Exp_Gene_U133
CREB1	NOS3	-0.017009	0.025751	Exp_Gene_U133
CREB3L1	NOS3	0.090837	-0.140189	Exp_Gene_U133
FGFR4	NOS3	0.158635	-0.182687	Exp_Gene_U133
IKBKG	NOS3	0.129789	-0.183218	Exp_Gene_U133
CDKN1A	NR4A1	0.105459	-0.154605	Exp_Gene_U133
EPHA2	NR4A1	0.052874	-0.092004	Exp_Gene_U133
FASLG	NR4A1	-0.079709	0.123877	Exp_Gene_U133
IL2RG	NR4A1	-0.07318	0.177796	Exp_Gene_U133
IL6	NR4A1	0.361933	-0.538672	Exp_Gene_U133
MCL1	NR4A1	0.224002	-0.341027	Exp_Gene_U133
ATF2	NRAS	0.152326	-0.251236	Exp_Gene_U133
BCL2L11	NRAS	0.196544	-0.322389	Exp_Gene_U133
CDKN1B	NRAS	0.090259	-0.141125	Exp_Gene_U133
EIF4E	NRAS	0.098078	-0.195443	Exp_Gene_U133
EIF4E2	NRAS	0.224522	-0.40473	Exp_Gene_U133
GNB5	NRAS	0.065647	-0.105482	Exp_Gene_U133
GNG5	NRAS	0.153988	-0.268177	Exp_Gene_U133
GNGT1	NRAS	0.064762	-0.110253	Exp_Gene_U133
INSR	NRAS	-0.156284	0.257614	Exp_Gene_U133
ITGB4	NRAS	-0.111382	0.207499	Exp_Gene_U133
EFNA4	OSMR	-0.122807	0.245818	Exp_Gene_U133
IL4R	OSMR	0.124138	-0.232185	Exp_Gene_U133
ITGA4	OSMR	0.201142	-0.383124	Exp_Gene_U133
ITGA9	OSMR	0.019114	-0.02643	Exp_Gene_U133
ITGB6	OSMR	0.232091	-0.346118	Exp_Gene_U133
NFKB1	OSMR	0.074019	-0.143567	Exp_Gene_U133
CCND1	PCK1	-0.138101	0.187616	Exp_Gene_U133
COL9A1	PCK1	0.125582	-0.147	Exp_Gene_U133
G6PC3	PCK1	0.200325	-0.253242	Exp_Gene_U133
ATF4	PCK2	0.101396	-0.118362	Exp_Gene_U133
BRAF	PCK2	0.215029	-0.25907	Exp_Gene_U133
CREB3	PCK2	0.009799	-0.015322	Exp_Gene_U133
EIF4B	PCK2	-0.106684	0.141739	Exp_Gene_U133
EIF4EBP1	PCK2	0.16463	-0.21035	Exp_Gene_U133
IL2RB	PCK2	0.083535	-0.171209	Exp_Gene_U133
LAMA2	PCK2	-0.099066	0.141636	Exp_Gene_U133
CCND1	PDGFA	0.111317	-0.185241	Exp_Gene_U133
CD19	PDGFA	-0.156416	0.218017	Exp_Gene_U133
COL6A1	PDGFA	0.162969	-0.380303	Exp_Gene_U133
COL9A3	PDGFA	0.146277	-0.239631	Exp_Gene_U133
FGFR3	PDGFA	0.09536	-0.143134	Exp_Gene_U133
LAMB3	PDGFA	0.086566	-0.137807	Exp_Gene_U133
MYB	PDGFA	-0.130921	0.196979	Exp_Gene_U133
ATF4	PDGFB	0.157907	-0.199062	Exp_Gene_U133
CCND1	PDGFB	0.045482	-0.069298	Exp_Gene_U133
COL6A2	PDGFB	0.089565	-0.298485	Exp_Gene_U133
ITGA3	PDGFB	0.185799	-0.323648	Exp_Gene_U133
JAK2	PDGFB	-0.059809	0.088286	Exp_Gene_U133
CCNE1	PDGFC	-0.061286	0.092134	Exp_Gene_U133
COL1A2	PDGFC	0.092747	-0.285465	Exp_Gene_U133
F2R	PDGFC	0.091751	-0.151527	Exp_Gene_U133
FGF13	PDGFC	0.113345	-0.147839	Exp_Gene_U133
GNG12	PDGFC	0.132567	-0.197555	Exp_Gene_U133
GYS1	PDGFC	-0.030209	0.044123	Exp_Gene_U133
IRS1	PDGFC	0.193831	-0.325282	Exp_Gene_U133
LAMC2	PDGFC	0.049443	-0.078678	Exp_Gene_U133
ANGPT1	PDGFD	0.174905	-0.288329	Exp_Gene_U133
COL4A5	PDGFD	0.070237	-0.131553	Exp_Gene_U133
COMP	PDGFD	0.23953	-0.443656	Exp_Gene_U133
FGF7	PDGFD	0.079238	-0.133875	Exp_Gene_U133
GHR	PDGFD	0.231814	-0.377458	Exp_Gene_U133
GNG11	PDGFD	0.171156	-0.311914	Exp_Gene_U133
IGF1	PDGFD	0.197907	-0.321099	Exp_Gene_U133
ITGB1	PDGFD	0.092517	-0.158986	Exp_Gene_U133
KDR	PDGFD	0.065276	-0.113444	Exp_Gene_U133
COL6A3	PDGFRA	0.350947	-1.57758	Exp_Gene_U133
GNG11	PDGFRA	0.248745	-0.553095	Exp_Gene_U133
ITGA7	PDGFRA	-0.046733	0.089766	Exp_Gene_U133
ITGA8	PDGFRA	0.180009	-0.361084	Exp_Gene_U133
LAMA2	PDGFRA	0.306212	-0.678106	Exp_Gene_U133
ANGPT1	PDGFRB	0.143528	-0.315907	Exp_Gene_U133
COL1A1	PDGFRB	0.113919	-0.713777	Exp_Gene_U133
COL4A1	PDGFRB	0.098458	-0.44164	Exp_Gene_U133
COL6A2	PDGFRB	0.165306	-0.864649	Exp_Gene_U133
GNG11	PDGFRB	0.107513	-0.261601	Exp_Gene_U133
ITGA8	PDGFRB	0.124291	-0.272826	Exp_Gene_U133
LAMA4	PDGFRB	0.180154	-0.474862	Exp_Gene_U133
LAMB1	PDGFRB	0.192802	-0.558482	Exp_Gene_U133
BCL2L11	PDPK1	-0.115417	0.172372	Exp_Gene_U133
CDK4	PDPK1	-0.194313	0.377784	Exp_Gene_U133
FOXO3	PDPK1	0.17974	-0.299417	Exp_Gene_U133
GNG11	PDPK1	-0.04154	0.071703	Exp_Gene_U133
IL3	PDPK1	-0.06771	0.109748	Exp_Gene_U133
IL4	PDPK1	-0.121777	0.210307	Exp_Gene_U133
ITGA8	PDPK1	0.110079	-0.171412	Exp_Gene_U133
ANGPT1	PGF	0.075366	-0.108888	Exp_Gene_U133
ANGPT2	PGF	0.129317	-0.207893	Exp_Gene_U133
COL2A1	PGF	0.142895	-0.236381	Exp_Gene_U133
FGFR3	PGF	0.217295	-0.307666	Exp_Gene_U133
ITGB4	PGF	-0.091673	0.143884	Exp_Gene_U133
JAK2	PGF	-0.066587	0.101265	Exp_Gene_U133
MYC	PGF	-0.127278	0.185737	Exp_Gene_U133
NGFR	PGF	0.206646	-0.277481	Exp_Gene_U133
CDC37	PIK3CA	0.094065	-0.151769	Exp_Gene_U133
CDK2	PIK3CA	0.174776	-0.301747	Exp_Gene_U133
FOXO3	PIK3CA	0.188687	-0.3231	Exp_Gene_U133
GYS2	PIK3CA	-0.044615	0.069788	Exp_Gene_U133
IL6R	PIK3CA	0.179635	-0.277711	Exp_Gene_U133
JAK3	PIK3CA	-0.160712	0.253788	Exp_Gene_U133
MCL1	PIK3CA	0.17535	-0.296379	Exp_Gene_U133
PGF	PIK3CA	-0.028188	0.047117	Exp_Gene_U133
CREB3	PIK3CB	-0.148466	0.235604	Exp_Gene_U133
EGFR	PIK3CB	0.038578	-0.046718	Exp_Gene_U133
GSK3B	PIK3CB	0.117882	-0.177509	Exp_Gene_U133
HSP90AB1	PIK3CB	-0.087634	0.143919	Exp_Gene_U133
ITGB8	PIK3CB	0.201387	-0.261521	Exp_Gene_U133
PIK3CA	PIK3CB	0.039441	-0.060137	Exp_Gene_U133
CSF1R	PIK3CD	0.211522	-0.460147	Exp_Gene_U133
IL2RB	PIK3CD	0.117015	-0.256837	Exp_Gene_U133
PDGFB	PIK3CD	0.007322	-0.010292	Exp_Gene_U133
CSF1R	PIK3CG	0.14129	-0.34385	Exp_Gene_U133
CSF3R	PIK3CG	0.090927	-0.140353	Exp_Gene_U133
HGF	PIK3CG	0.023614	-0.035166	Exp_Gene_U133
IL2RG	PIK3CG	0.164444	-0.429952	Exp_Gene_U133
IRS1	PIK3CG	-0.08634	0.157488	Exp_Gene_U133
ITGA4	PIK3CG	0.250485	-0.477	Exp_Gene_U133
COL4A5	PIK3R1	0.109815	-0.16006	Exp_Gene_U133
DDIT4	PIK3R1	0.057804	-0.071337	Exp_Gene_U133
HIF1A	PIK3R1	0.139701	-0.178283	Exp_Gene_U133
IGF1R	PIK3R1	-0.021191	0.029164	Exp_Gene_U133
PDGFB	PIK3R1	-0.045694	0.059255	Exp_Gene_U133
PDGFD	PIK3R1	0.152628	-0.232663	Exp_Gene_U133
AKT1	PIK3R2	0.088802	-0.126982	Exp_Gene_U133
CDC37	PIK3R2	0.015507	-0.020515	Exp_Gene_U133
IL7R	PIK3R2	-0.114665	0.204913	Exp_Gene_U133
ITGA9	PIK3R2	-0.063256	0.073973	Exp_Gene_U133
MAP2K2	PIK3R2	0.129248	-0.171486	Exp_Gene_U133
AKT1	PIK3R3	0.175856	-0.262226	Exp_Gene_U133
BCL2L1	PIK3R3	-0.184682	0.249145	Exp_Gene_U133
COMP	PIK3R3	-0.125041	0.192805	Exp_Gene_U133
DDIT4	PIK3R3	0.136103	-0.179688	Exp_Gene_U133
FGF9	PIK3R3	-0.124803	0.168642	Exp_Gene_U133
GHR	PIK3R3	-0.095222	0.129075	Exp_Gene_U133
JAK1	PIK3R3	0.156549	-0.259704	Exp_Gene_U133
PDGFB	PIK3R3	-0.094507	0.131105	Exp_Gene_U133
IL2	PIK3R5	0.331229	-0.545032	Exp_Gene_U133
IL2RA	PIK3R5	0.082806	-0.117904	Exp_Gene_U133
MDM2	PIK3R5	-0.1051	0.140389	Exp_Gene_U133
PDGFB	PIK3R5	0.138907	-0.195961	Exp_Gene_U133
BCL2L1	PKN1	0.115818	-0.161797	Exp_Gene_U133
CDC37	PKN1	0.185688	-0.265278	Exp_Gene_U133
COL9A2	PKN1	0.23517	-0.341516	Exp_Gene_U133
EIF4B	PKN1	0.050354	-0.073215	Exp_Gene_U133
HSP90AA1	PKN1	-0.088103	0.148218	Exp_Gene_U133
ITGB5	PKN1	0.132179	-0.177705	Exp_Gene_U133
MAP2K2	PKN1	0.099405	-0.142422	Exp_Gene_U133
PIK3R2	PKN1	0.212242	-0.286129	Exp_Gene_U133
ATF2	PKN2	0.181873	-0.235154	Exp_Gene_U133
BRAF	PKN2	0.086853	-0.108332	Exp_Gene_U133
GNG5	PKN2	0.111461	-0.152171	Exp_Gene_U133
JAK1	PKN2	0.143745	-0.233596	Exp_Gene_U133
NRAS	PKN2	0.01844	-0.030643	Exp_Gene_U133
PIK3CA	PKN2	0.071777	-0.111636	Exp_Gene_U133
EIF4E	PPP2CA	0.085154	-0.144128	Exp_Gene_U133
GNG12	PPP2CA	0.23196	-0.351772	Exp_Gene_U133
HSP90AB1	PPP2CA	0.198775	-0.360786	Exp_Gene_U133
ITGA4	PPP2CA	0.018552	-0.033077	Exp_Gene_U133
IL6R	PPP2CB	-0.083745	0.114329	Exp_Gene_U133
BCL2L1	PPP2R1A	0.130467	-0.179995	Exp_Gene_U133
GYS1	PPP2R1A	0.31865	-0.456355	Exp_Gene_U133
HSP90AB1	PPP2R1A	0.144131	-0.252062	Exp_Gene_U133
CCNE2	PPP2R1B	0.158412	-0.214357	Exp_Gene_U133
COL9A2	PPP2R1B	-0.148798	0.198345	Exp_Gene_U133
CSF3R	PPP2R1B	-0.065084	0.084235	Exp_Gene_U133
GNGT1	PPP2R1B	-0.149513	0.193615	Exp_Gene_U133
ITGAV	PPP2R1B	0.024864	-0.031659	Exp_Gene_U133
PPP2CB	PPP2R2A	0.487569	-0.750143	Exp_Gene_U133
CHUK	PPP2R2B	-0.06653	0.096375	Exp_Gene_U133
GSK3B	PPP2R2B	-0.105774	0.154067	Exp_Gene_U133
ITGB4	PPP2R2B	0.101586	-0.140685	Exp_Gene_U133
PDGFD	PPP2R2B	0.160994	-0.243881	Exp_Gene_U133
CHUK	PPP2R2D	0.186358	-0.283279	Exp_Gene_U133
EIF4E2	PPP2R2D	0.102219	-0.143738	Exp_Gene_U133
FGFR2	PPP2R2D	0.231549	-0.303722	Exp_Gene_U133
IL4	PPP2R2D	-0.073134	0.108209	Exp_Gene_U133
ITGAV	PPP2R2D	-0.120526	0.157376	Exp_Gene_U133
COL4A5	PPP2R3A	0.174963	-0.272741	Exp_Gene_U133
COL6A1	PPP2R3A	-0.100846	0.210808	Exp_Gene_U133
GSK3B	PPP2R3A	0.159607	-0.250201	Exp_Gene_U133
IGF1	PPP2R3A	0.101221	-0.136684	Exp_Gene_U133
ITGB8	PPP2R3A	0.078351	-0.105922	Exp_Gene_U133
PIK3CA	PPP2R3A	0.15045	-0.238809	Exp_Gene_U133
PIK3CB	PPP2R3A	0.110013	-0.143391	Exp_Gene_U133
PIK3CD	PPP2R3A	0.1002	-0.137808	Exp_Gene_U133
CREB1	PPP2R3C	0.175378	-0.334488	Exp_Gene_U133
CREB3	PPP2R3C	0.06397	-0.121922	Exp_Gene_U133
EGFR	PPP2R3C	-0.055381	0.080548	Exp_Gene_U133
EIF4E	PPP2R3C	0.131833	-0.242478	Exp_Gene_U133
GSK3B	PPP2R3C	-0.132731	0.240047	Exp_Gene_U133
ITGA7	PPP2R3C	-0.115302	0.174291	Exp_Gene_U133
MAPK1	PPP2R3C	0.184954	-0.323993	Exp_Gene_U133
PIK3R2	PPP2R3C	-0.114673	0.172186	Exp_Gene_U133
PPP2R1A	PPP2R3C	0.102119	-0.16352	Exp_Gene_U133
GNG12	PPP2R5A	0.159867	-0.224623	Exp_Gene_U133
IFNAR2	PPP2R5A	0.13281	-0.184971	Exp_Gene_U133
NR4A1	PPP2R5A	-0.128799	0.181132	Exp_Gene_U133
PDGFRB	PPP2R5A	-0.115087	0.246411	Exp_Gene_U133
PIK3CB	PPP2R5A	0.029231	-0.037476	Exp_Gene_U133
CREB1	PPP2R5B	-0.076438	0.13171	Exp_Gene_U133
GNG7	PPP2R5B	0.014952	-0.019903	Exp_Gene_U133
HSP90AB1	PPP2R5B	-0.134942	0.240459	Exp_Gene_U133
ITGA5	PPP2R5B	0.159191	-0.341896	Exp_Gene_U133
LAMB2	PPP2R5B	0.147744	-0.2073	Exp_Gene_U133
MYB	PPP2R5B	-0.116289	0.163357	Exp_Gene_U133
AKT1	PPP2R5C	0.111688	-0.195423	Exp_Gene_U133
ATF4	PPP2R5C	-0.077372	0.112002	Exp_Gene_U133
HSP90AA1	PPP2R5C	0.387007	-0.737755	Exp_Gene_U133
PPP2R3C	PPP2R5C	0.178414	-0.327802	Exp_Gene_U133
CCND3	PPP2R5D	0.132907	-0.191763	Exp_Gene_U133
CDC37	PPP2R5D	0.156035	-0.22175	Exp_Gene_U133
EPHA2	PPP2R5D	-0.048514	0.082552	Exp_Gene_U133
GNG12	PPP2R5D	-0.006648	0.009784	Exp_Gene_U133
GNG3	PPP2R5D	0.107453	-0.151089	Exp_Gene_U133
HSP90AB1	PPP2R5D	0.295648	-0.520816	Exp_Gene_U133
LAMC1	PPP2R5D	0.056291	-0.082099	Exp_Gene_U133
MAP2K2	PPP2R5D	0.106256	-0.151442	Exp_Gene_U133
CDC37	PPP2R5E	0.157923	-0.239228	Exp_Gene_U133
CHUK	PPP2R5E	0.229717	-0.393344	Exp_Gene_U133
HIF1A	PPP2R5E	0.266955	-0.400178	Exp_Gene_U133
PKN2	PPP2R5E	0.125395	-0.183106	Exp_Gene_U133
PPP2R5C	PPP2R5E	0.252001	-0.440786	Exp_Gene_U133
BCL2	PRKAA1	-0.13587	0.184594	Exp_Gene_U133
BRAF	PRKAA1	0.088539	-0.112509	Exp_Gene_U133
CCND1	PRKAA1	-0.055616	0.08276	Exp_Gene_U133
EPO	PRKAA1	-0.082775	0.111807	Exp_Gene_U133
MAPK1	PRKAA1	0.138494	-0.209923	Exp_Gene_U133
NRAS	PRKAA1	0.107115	-0.181348	Exp_Gene_U133
OSMR	PRKAA1	0.149884	-0.23026	Exp_Gene_U133
PDGFB	PRKAA1	-0.125943	0.174364	Exp_Gene_U133
PIK3R2	PRKAA1	-0.006231	0.008096	Exp_Gene_U133
PPP2CA	PRKAA1	0.026681	-0.038368	Exp_Gene_U133
ATF2	PRKAA2	0.113596	-0.143506	Exp_Gene_U133
HSP90AA1	PRKAA2	0.090306	-0.140421	Exp_Gene_U133
LAMA4	PRKAA2	-0.096955	0.152512	Exp_Gene_U133
PIK3R1	PRKAA2	0.095403	-0.115878	Exp_Gene_U133
ITGA3	PRKCA	0.156253	-0.256639	Exp_Gene_U133
ITGA7	PRKCA	0.122615	-0.154833	Exp_Gene_U133
NRAS	PRKCA	-0.098208	0.160522	Exp_Gene_U133
FGF3	PRKCG	0.010841	-0.012579	Exp_Gene_U133
FGF8	PRKCG	0.064797	-0.093169	Exp_Gene_U133
GNG13	PRKCG	0.134333	-0.165884	Exp_Gene_U133
GNG4	PRKCG	-0.03834	0.046576	Exp_Gene_U133
ITGA2B	PRKCG	0.152955	-0.211144	Exp_Gene_U133
PPP2R2A	PRKCG	-0.181888	0.262455	Exp_Gene_U133
PGF	PRL	0.186754	-0.23837	Exp_Gene_U133
EGF	PRLR	0.085095	-0.097009	Exp_Gene_U133
EPHA2	PRLR	-0.074725	0.116524	Exp_Gene_U133
FGF5	PRLR	0.16591	-0.231462	Exp_Gene_U133
G6PC	PRLR	0.092485	-0.122991	Exp_Gene_U133
[truncated: 1,598 more rows]
